# Supplementary material for: Loss of the maternal effect gene NLRP2 impairs embryonic and extra-embryonic development, revealing a novel genetic cause of congenital anomalies
Source: Biol Reprod. 2025 Dec 27;114(4):1469–85. doi: 10.1093/biolre/ioaf290 (PMC13079454; doi:10.1093/biolre/ioaf290)
Supplement: Supplementary_materials_File_2_ioaf290 [file supplementary_materials_file_2_ioaf290.xlsx]

## Sheet: DEG's 
gene	gene_name	KOvsWT_baseMean	KOvsWT_log2FoldChange	KOvsWT_lfcSE	KOvsWT_stat	KOvsWT_pvalue	KOvsWT_padj	KO	WT	WT 1	WT 2	WT 3	WT 4	KO 1	KO 2	KO 3	KO 4
ENSMUSG00000026773.20	Pfkfb3	616.719	-0.468915	0.0838038	-5.59539	2.20126e-08	0.000475164	516.919	716.519	688.553	742.999	750.113	684.411	530.736	496.915	532.864	507.16
ENSMUSG00000023087.16	Noct	14494.7	0.811178	0.150923	5.37477	7.66821e-08	0.000610812	18467	10522.5	13152.6	10189.7	10442.7	8305.07	15420.1	20787.4	18004.2	19656.4
ENSMUSG00000033491.14	Prss35	1871.38	-0.700561	0.130789	-5.35641	8.489e-08	0.000610812	1424.62	2318.14	2291.79	2489.76	2396.96	2094.04	1443.11	1092.92	1567.1	1595.35
ENSMUSG00000113930.2	Gm36235	19.1852	2.37763	0.462261	5.14349	2.69675e-07	0.0014553	32.0866	6.28369	5.31514	6.68616	5.23639	7.89705	24.6218	39.3452	18.7268	45.6527
ENSMUSG00000029813.9	Doxl1	6373.98	1.0076	0.198446	5.07742	3.82588e-07	0.00165171	8514.41	4233.55	4198.48	5750.93	2950.71	4034.08	9291.98	8727.35	9648.58	6389.71
ENSMUSG00000060724.3	Vmn1r47	102.578	1.61095	0.34086	4.72614	2.28831e-06	0.00761282	154.236	50.9201	49.2859	44.2958	85.0913	25.0073	124.477	99.0916	197.483	195.891
ENSMUSG00000021367.9	Edn1	240.35	-0.93885	0.199302	-4.7107	2.46872e-06	0.00761282	165.064	315.635	259.959	301.713	363.929	336.941	232.539	150.095	148.964	128.658
ENSMUSG00000020019.5	Ntn4	411.156	-0.670893	0.144804	-4.63313	3.60184e-06	0.00971867	317.63	504.682	623.804	474.717	450.33	469.875	331.026	272.502	352.405	314.588
ENSMUSG00000027551.16	Zfp64	3397.26	0.594247	0.130468	4.55474	5.24496e-06	0.0125798	4088.77	2705.74	3152.36	2693.69	2838.12	2138.79	3998.3	4533.44	3643.22	4180.12
ENSMUSG00000057170.7	Prl3d1	12897.3	1.03299	0.233299	4.42776	9.52163e-06	0.0205534	17326.3	8468.36	5189.51	10848.3	7033.78	10801.9	17655.2	14732.6	22300.3	14617.2
ENSMUSG00000058174.8	Gm5148	45.9875	2.35627	0.5426	4.34256	1.4083e-05	0.027636	76.7154	15.2596	10.1471	14.2081	31.4183	5.2647	106.694	40.8024	33.1976	126.167
ENSMUSG00000073294.5	Ezhip	27.8429	-1.64615	0.38855	-4.23665	2.26881e-05	0.040812	13.6591	42.0267	40.1052	61.0112	24.8729	42.1176	8.20725	20.4012	11.9171	14.1108
ENSMUSG00000031844.9	Hsd17b2	2694.3	0.301988	0.0719607	4.19657	2.70988e-05	0.0449966	2973.76	2414.84	2386.02	2279.98	2475.5	2517.84	2804.14	3009.18	3169.09	2912.64
ENSMUSG00000037818.17	Abhd18	555.924	-0.383315	0.0922895	-4.1534	3.27574e-05	0.0505073	483.513	628.334	648.931	618.47	576.003	669.933	502.01	502.744	452.849	476.448
ENSMUSG00000004885.6	Crabp2	773.165	-0.582602	0.141161	-4.12723	3.67165e-05	0.0528374	619.041	927.288	999.73	814.04	956.95	938.433	733.181	499.83	690.34	552.812
ENSMUSG00000024176.11	Sox8	157.863	0.781863	0.191184	4.08958	4.32158e-05	0.0583034	199.167	116.56	84.0759	135.395	124.364	122.404	191.503	238.986	171.947	194.231
ENSMUSG00000030643.15	Rab30	334.234	-0.754496	0.186453	-4.04657	5.19746e-05	0.0659955	249.058	419.409	481.262	288.341	510.548	397.485	258.528	272.502	215.359	249.845
ENSMUSG00000030732.14	Chrdl2	2191.58	0.769792	0.191643	4.0168	5.89939e-05	0.0707468	2763.66	1619.5	1702.3	2118.68	1280.3	1376.72	2757.64	2813.91	3429.57	2053.54
ENSMUSG00000107385.4	C330024D21Rik	74.9375	0.753486	0.18895	3.98776	6.67002e-05	0.0757785	94.1242	55.7507	51.7018	61.0112	49.7457	60.5441	94.3834	102.006	99.5928	80.5147
ENSMUSG00000074418.5	Gm15930	78.5386	1.26055	0.323149	3.90083	9.58637e-05	0.0940597	111.284	45.7934	42.0379	76.8908	45.8184	18.4265	112.166	125.322	105.551	102.096
ENSMUSG00000045775.16	Slc16a5	52.8766	1.02643	0.262737	3.9067	9.35655e-05	0.0940597	70.7488	35.0044	31.4077	35.1023	36.6547	36.8529	83.4404	61.2037	89.3781	48.9729
ENSMUSG00000019577.7	Pdk4	420.274	-0.720278	0.184077	-3.91292	9.11878e-05	0.0940597	318.004	522.545	714.645	407.02	522.33	446.184	344.705	285.617	303.034	338.66
ENSMUSG00000034990.16	Otoa	798.894	0.773555	0.200308	3.86184	0.000112538	0.0988955	1007.32	590.472	436.808	726.284	531.494	667.301	987.606	797.105	1338.97	905.583
ENSMUSG00000032418.16	Me1	3629.86	-0.273263	0.0710154	-3.84793	0.000119118	0.0988955	3286.1	3973.62	3970.41	3995.82	3723.07	4205.18	3161.16	3195.7	3278.9	3508.61
ENSMUSG00000036611.6	Eepd1	178.637	-0.538403	0.139697	-3.85409	0.000116162	0.0988955	145.832	211.442	231.933	214.793	198.983	200.059	150.466	128.236	166.839	137.788
ENSMUSG00000021708.19	Rasgrf2	145.551	-0.852654	0.221041	-3.85745	0.000114575	0.0988955	104.118	186.983	252.228	175.512	176.728	143.463	102.591	97.6344	84.2708	131.978
ENSMUSG00000104935.2	Gm43414	43.8508	2.32331	0.611983	3.79637	0.000146828	0.111562	72.9646	14.737	16.4286	5.85039	34.0365	2.63235	67.0259	43.7169	40.0074	141.108
ENSMUSG00000062737.14	Prl3d2	246.579	0.963335	0.254093	3.79127	0.000149879	0.111562	325.85	167.309	101.471	247.388	142.692	177.684	340.601	371.594	342.191	249.015
ENSMUSG00000048070.5	Pirt	59.4048	-1.4309	0.376433	-3.80121	0.000143992	0.111562	32.3527	86.457	147.858	60.1754	74.6186	63.1764	17.7824	43.7169	27.2391	40.6724
ENSMUSG00000026204.16	Ptprn	572.832	0.597869	0.158811	3.76465	0.000166784	0.114115	689.177	456.486	394.287	509.82	391.42	530.419	718.135	578.52	834.196	625.857
ENSMUSG00000017499.16	Cdc6	1378.1	0.338806	0.0900816	3.7611	0.000169168	0.114115	1538.62	1217.58	1105.07	1247.8	1288.15	1229.31	1469.1	1707.87	1507.51	1470.02
ENSMUSG00000021346.15	Prl8a8	1063.34	-2.79429	0.740581	-3.7731	0.000161231	0.114115	267.958	1858.72	4848.86	615.127	1108.81	862.095	135.42	329.334	212.805	394.273
ENSMUSG00000032537.16	Ephb1	227.441	0.97226	0.262844	3.69899	0.000216455	0.136575	300.411	154.472	85.5255	164.647	150.546	217.169	373.43	222.956	306.439	298.817
ENSMUSG00000033082.11	Clec1a	453.286	0.522518	0.141299	3.69795	0.000217344	0.136575	535.548	371.024	398.153	447.973	312.874	325.095	553.99	496.915	591.598	499.689
ENSMUSG00000040016.17	Ptger3	2284.48	-0.597359	0.161745	-3.6932	0.000221446	0.136575	1818.45	2750.52	3620.58	2418.72	2283.07	2679.73	1622.3	1723.9	1760.32	2167.26
ENSMUSG00000029778.13	Adcyap1r1	116.538	-0.716439	0.194459	-3.68428	0.000229351	0.137522	87.8911	145.184	148.824	107.814	184.583	139.515	94.3834	81.6049	84.2708	91.3053
ENSMUSG00000041324.15	Inhba	5824.44	-0.574217	0.156233	-3.6754	0.000237481	0.138548	4680.26	6968.62	7567.31	6478.89	6961.78	6866.49	5371.65	3705.74	5812.98	3830.67
ENSMUSG00000091475.5	Cerox1	86.2921	0.759388	0.207474	3.66016	0.000252062	0.1404	108.028	64.5561	53.6346	78.5624	60.2185	65.8088	83.4404	109.292	113.212	126.167
ENSMUSG00000046794.10	Ppp1r3b	2006.08	-0.491135	0.134244	-3.65853	0.000253665	0.1404	1667.85	2344.32	2707.82	2222.31	1989.83	2457.3	1749.51	1391.65	1603.7	1926.54
ENSMUSG00000031574.9	Star	9129.37	0.643035	0.177463	3.62349	0.000290651	0.142591	11130	7128.73	5680.44	7872.95	5740.39	9221.13	10595.6	9938.31	13693.6	10292.6
ENSMUSG00000095567.9	Noc2l	2933.71	0.294653	0.0812481	3.62659	0.000287191	0.142591	3231.25	2636.17	2357.51	2743.83	2742.56	2700.79	3287	3323.94	3299.33	3014.74
ENSMUSG00000039770.7	Ypel5	1662.3	-0.226369	0.0622889	-3.63418	0.000278871	0.142591	1532.49	1792.12	1837.11	1705.81	1798.7	1826.85	1556.64	1537.38	1520.28	1515.67
ENSMUSG00000027820.13	Mme	1739.71	-0.466569	0.128332	-3.63564	0.000277295	0.142591	1461.55	2017.86	2369.59	1828.66	1762.05	2111.15	1257.08	1653.96	1440.26	1494.92
ENSMUSG00000032487.9	Ptgs2	1238.18	-0.548352	0.151231	-3.62592	0.000287932	0.142591	1004	1472.37	1287.23	1358.96	1417.75	1825.54	859.026	884.538	1091.26	1181.16
ENSMUSG00000035551.7	Igfbpl1	43.0002	1.66816	0.461275	3.6164	0.000298723	0.143294	64.8639	21.1364	10.6303	20.0585	19.6365	34.2206	51.9793	24.7729	103.849	78.8546
ENSMUSG00000060445.12	Sycp2	162.017	0.615378	0.170892	3.60097	0.000317031	0.145605	196.342	127.693	115.484	162.975	120.437	111.875	175.088	221.499	179.608	209.172
ENSMUSG00000063455.17	D630045J12Rik	2714.04	0.368021	0.102123	3.6037	0.000313715	0.145605	3058.54	2369.55	2257.49	2431.25	2213.68	2575.76	2888.95	3460.92	3172.5	2711.77
ENSMUSG00000037936.16	Scarb1	7267.6	0.430381	0.121172	3.55183	0.000382566	0.172043	8342.29	6192.91	5431.59	6398.65	6677.71	6263.68	8584.79	7217.66	9927.78	7638.94
ENSMUSG00000087202.2	Gm15813	94.7182	-1.16907	0.333938	-3.50085	0.000463773	0.204306	58.7628	130.674	210.673	147.931	79.8549	84.2352	42.4041	74.3187	51.9244	66.4039
ENSMUSG00000007655.17	Cav1	853.843	-0.328574	0.0941276	-3.49073	0.000481697	0.207958	755.693	951.993	884.246	981.194	1000.15	942.382	763.274	695.099	724.389	840.009
ENSMUSG00000018861.9	Fdxr	1827.04	0.266333	0.0768055	3.46763	0.000525065	0.222236	1993.67	1660.4	1646.24	1604.68	1666.48	1724.19	1816.54	1986.2	2140.82	2031.13
ENSMUSG00000087629.2	Gm12246	18.3721	1.27449	0.370751	3.43759	0.000586916	0.227333	25.6485	11.0957	7.73112	11.7008	10.4728	14.4779	23.2539	24.7729	24.6854	29.8817
ENSMUSG00000075015.4	Gm10801	47.2153	0.914235	0.266455	3.4311	0.000601135	0.227333	61.5935	32.8371	25.1261	39.2812	34.0365	32.9044	83.4404	55.3747	52.7757	54.7832
ENSMUSG00000003555.9	Cyp17a1	2744.15	0.426311	0.123556	3.45035	0.000559865	0.227333	3146.06	2342.23	2037.63	2441.28	2116.81	2773.18	2947.77	3498.81	3282.31	2855.37
ENSMUSG00000053801.19	Grwd1	1458.51	0.267634	0.0781011	3.42676	0.000610826	0.227333	1594.2	1322.83	1312.36	1330.55	1413.83	1234.57	1594.94	1709.33	1555.18	1517.33
ENSMUSG00000074277.5	Phldb3	812.969	-0.759959	0.221402	-3.43248	0.00059808	0.227333	604.067	1021.87	1517.71	868.365	806.404	894.999	470.549	645.553	546.483	753.684
ENSMUSG00000040855.16	Reps2	634.069	-0.815033	0.237242	-3.43545	0.000591578	0.227333	460.198	807.94	1283.85	687.839	638.84	621.235	387.109	501.287	413.693	538.701
ENSMUSG00000009075.3	Cabp7	132.365	-1.40578	0.410119	-3.42773	0.000608654	0.227333	72.7894	191.941	402.501	139.574	128.292	97.397	51.9793	81.6049	61.2879	96.2856
ENSMUSG00000022871.14	Fetub	130.855	-0.977443	0.28688	-3.40715	0.000656445	0.24017	88.5304	173.18	289.434	142.081	132.219	128.985	71.1295	93.2627	85.9733	103.756
ENSMUSG00000039683.17	Sdk1	804.951	-0.417699	0.12285	-3.40006	0.000673705	0.242377	689.908	919.994	1126.81	841.62	878.404	833.139	668.891	657.211	702.257	731.273
ENSMUSG00000034591.6	Slc41a2	1587.1	-0.31319	0.0924489	-3.38771	0.000704784	0.249401	1415.71	1758.5	1811.5	1744.25	1538.19	1940.04	1475.94	1350.85	1458.99	1377.05
ENSMUSG00000020424.4	Castor1	994.588	0.327934	0.0969761	3.3816	0.000720653	0.250904	1106.86	882.311	918.553	884.245	799.859	926.588	998.549	1078.35	1229.16	1121.4
ENSMUSG00000042734.7	Ttc9	406.901	0.630362	0.187485	3.36221	0.000773218	0.253614	493.243	320.558	256.576	315.085	273.601	436.97	462.342	416.768	595.003	498.859
ENSMUSG00000027869.15	Hsd3b6	1703.18	0.630018	0.187322	3.36328	0.000770215	0.253614	2068.81	1337.55	1260.17	1592.98	1409.9	1087.16	1724.89	1602.95	2782.64	2164.77
ENSMUSG00000035198.10	Tubg1	1321.41	0.333958	0.0990612	3.37123	0.000748339	0.253614	1474.86	1167.95	1178.51	1285.41	1098.33	1109.54	1340.52	1669.99	1450.48	1438.47
ENSMUSG00000020183.12	Cpm	1054.35	0.280412	0.0835436	3.35648	0.000789424	0.253614	1156.5	952.208	901.158	1037.19	937.314	933.168	1123.03	1193.47	1213.84	1095.66
ENSMUSG00000039879.10	Heca	2388.03	-0.289293	0.0862745	-3.35316	0.000798932	0.253614	2148.78	2627.27	2607.8	2550.77	2383.87	2966.66	2109.26	2131.93	2116.13	2237.81
ENSMUSG00000017446.15	C1qtnf1	7295.43	-0.369077	0.109932	-3.35734	0.000786969	0.253614	6368.82	8222.05	9750.39	7489.33	7217.05	8431.42	6794.24	6392.87	6145.81	6142.36
ENSMUSG00000067279.4	Ppp1r3c	254.675	-0.801583	0.239615	-3.34529	0.000821957	0.257142	186.495	322.854	495.758	275.804	250.038	269.816	153.202	233.157	175.351	184.271
ENSMUSG00000062296.9	Trank1	111.424	-0.641254	0.192207	-3.33627	0.000849106	0.26184	87.5231	135.324	152.206	118.679	133.528	136.882	67.0259	116.578	85.9733	80.5147
ENSMUSG00000061353.12	Cxcl12	745.433	-1.0351	0.313202	-3.30489	0.000950141	0.28887	489.452	1001.41	1856.92	737.985	764.513	646.242	374.798	596.007	403.478	583.524
ENSMUSG00000039497.9	Dse	1404.88	-0.239206	0.0731157	-3.2716	0.00106939	0.320609	1287.97	1521.8	1540.42	1511.07	1590.55	1445.16	1313.16	1193.47	1329.61	1315.63
ENSMUSG00000021345.17	Prl8a6	276.155	-1.70758	0.522957	-3.26524	0.00109371	0.323408	129.469	422.84	841.242	286.669	219.928	343.522	76.601	134.065	103.849	203.362
ENSMUSG00000025321.15	Itgb8	802.695	-0.729067	0.223626	-3.26021	0.00111332	0.324757	603.28	1002.11	1109.9	821.562	1206.99	869.992	600.497	355.564	780.569	676.489
ENSMUSG00000034647.16	Ankrd12	2297.74	-0.271311	0.0839907	-3.23025	0.0012368	0.355968	2082.19	2513.29	2598.62	2444.63	2335.43	2674.47	2129.78	1981.83	1956.1	2261.05
ENSMUSG00000036368.9	Rmdn2	813.494	0.385632	0.12003	3.21279	0.00131451	0.368506	921.269	705.719	660.527	738.821	593.021	830.507	919.212	926.798	988.267	850.8
ENSMUSG00000051373.6	Plpp7	61.5326	-0.729503	0.226901	-3.21507	0.00130413	0.368506	46.2999	76.7653	84.0759	76.0551	89.0186	57.9117	51.9793	36.4307	53.6269	43.1625
ENSMUSG00000007209.5	Ceacam9	7239.2	0.475389	0.148299	3.20561	0.00134774	0.368566	8421.89	6056.52	5491.03	6732.13	5952.47	6050.46	7997.97	11047.3	6918.72	7723.6
ENSMUSG00000040569.14	Slc26a7	254.127	-0.540218	0.168535	-3.20537	0.00134887	0.368566	208.025	300.229	380.274	266.611	257.892	296.14	181.927	247.729	194.929	207.512
ENSMUSG00000024366.9	Gfra3	30.7981	-1.33309	0.418877	-3.18254	0.00145988	0.393912	17.8507	43.7455	71.996	51.8177	30.1092	21.0588	15.0466	21.8584	18.7268	15.7709
ENSMUSG00000050730.18	Arhgap42	2299.12	-0.194214	0.061282	-3.16919	0.00152864	0.405035	2144.76	2453.49	2481.69	2351.02	2523.94	2457.3	2224.17	2123.18	2072.72	2158.96
ENSMUSG00000001418.14	Glmp	7065.48	-0.205346	0.0648333	-3.1673	0.00153863	0.405035	6565.01	7565.95	8135.07	7333.05	7196.11	7599.6	6736.79	6462.81	6425.86	6634.58
ENSMUSG00000022468.13	Endou	535.656	1.00728	0.319816	3.14957	0.00163513	0.408941	714.654	356.657	187.48	417.049	337.747	484.353	671.627	442.998	1170.43	573.563
ENSMUSG00000085860.2	2410003L11Rik	268.379	0.478775	0.152287	3.1439	0.00166714	0.408941	313.385	223.373	255.127	236.523	167.564	234.279	277.679	336.62	337.934	301.308
ENSMUSG00000046410.11	Kcnk6	882.287	0.422657	0.134247	3.14836	0.00164188	0.408941	1009.15	755.426	604.96	804.846	807.713	804.183	957.513	960.314	1187.45	931.314
ENSMUSG00000051224.14	Tceanc	843.49	-0.442321	0.140406	-3.15029	0.00163109	0.408941	716.816	970.165	1192.52	902.632	831.277	954.227	705.824	839.364	659.696	662.379
ENSMUSG00000072945.4	Ripply1	328.978	-0.529596	0.168203	-3.14856	0.00164078	0.408941	270.393	387.564	464.833	361.053	399.275	325.095	240.746	345.363	263.878	231.584
ENSMUSG00000027954.10	Efna1	1789.88	-0.71118	0.226138	-3.14489	0.0016615	0.408941	1358.15	2221.61	3414.74	1977.43	1492.37	2001.9	1125.76	1524.26	1277.68	1504.88
ENSMUSG00000086658.2	Gm14260	64.4906	0.690216	0.220272	3.13347	0.00172752	0.414337	80.2222	48.7591	57.9834	54.325	35.3456	47.3823	65.658	88.891	80.0147	86.325
ENSMUSG00000034117.4	Ptgdr2	115.909	-1.03762	0.331024	-3.13459	0.00172095	0.414337	76.2085	155.61	268.656	125.365	109.964	118.456	50.6114	87.4338	64.6928	102.096
ENSMUSG00000031853.6	Map3k21	352.374	-0.897976	0.287189	-3.12678	0.00176731	0.414664	246.634	458.115	779.876	301.713	366.547	384.323	179.192	313.304	240.044	253.995
ENSMUSG00000068323.13	Slc4a5	220.472	-1.88549	0.60246	-3.12965	0.00175016	0.414664	93.9607	346.984	782.776	178.855	268.365	157.941	68.3938	93.2627	68.0976	146.089
ENSMUSG00000024184.16	Pdia2	34.2627	0.842617	0.272208	3.09549	0.00196489	0.456065	43.9245	24.6009	27.0589	17.5512	31.4183	22.375	45.1399	42.2597	45.9659	42.3325
ENSMUSG00000046269.18	Usp27x	974.112	-0.331173	0.107219	-3.08875	0.00200999	0.46157	864.058	1084.17	1236.5	1070.62	972.659	1056.89	792	941.37	821.428	901.433
ENSMUSG00000117869.2	Snhg4	348.626	0.376063	0.122221	3.07691	0.00209155	0.470295	393.326	303.926	275.421	310.071	286.692	343.522	352.912	447.37	377.091	395.933
ENSMUSG00000037035.6	Inhbb	8814.97	-0.545167	0.177169	-3.0771	0.00209025	0.470295	7169.45	10460.5	14736.5	9048.88	8768.33	9288.25	6249.82	6837.32	7269.42	8321.24
ENSMUSG00000026259.15	Ngef	249.712	0.60394	0.196861	3.06785	0.00215602	0.472245	301.426	197.998	195.211	244.881	154.473	197.426	296.829	268.13	398.371	242.374
ENSMUSG00000052656.13	Rnf103	1880	-0.234888	0.0765984	-3.06649	0.00216586	0.472245	1725.62	2034.38	2020.72	1918.93	2078.85	2119.04	1763.19	1572.35	1811.4	1755.55
ENSMUSG00000033579.17	Fa2h	45.8399	-1.76749	0.57622	-3.0674	0.00215933	0.472245	21.2555	70.4244	171.534	39.2812	35.3456	35.5367	23.2539	34.9735	9.36342	17.431
ENSMUSG00000033882.16	Rbm46	196.668	-0.650799	0.212788	-3.05844	0.00222496	0.480279	153.67	239.667	345.484	183.869	198.983	230.331	143.627	163.21	162.583	145.258
ENSMUSG00000011179.9	Odc1	15593.3	0.257963	0.0846316	3.04807	0.0023032	0.492245	16983.4	14203.2	14067.2	15170.1	12835.7	14739.9	15444.7	17037.9	18011.8	17439.3
ENSMUSG00000108276.2	Gm36640	59.0075	0.662026	0.217631	3.04197	0.00235034	0.497397	71.905	46.1099	42.5211	43.46	47.1275	51.3308	58.8186	77.2332	86.8245	64.7438
ENSMUSG00002075551.1	ENSMUSG00002075551	142.052	0.413737	0.136195	3.03783	0.0023829	0.499392	162.272	121.833	125.631	122.858	129.601	109.243	151.834	160.295	165.137	171.82
ENSMUSG00000091273.2	Gm6673	35.099	1.08503	0.359038	3.02206	0.00251058	0.521089	47.8875	22.3105	31.4077	15.8796	30.1092	11.8456	53.3471	30.6018	54.4781	53.1231
ENSMUSG00000025265.15	Fgd1	5014.05	0.532897	0.176754	3.01491	0.00257055	0.521511	5929.15	4098.95	3078.92	5245.29	3504.45	4567.13	5829.88	5473.36	7174.94	5238.44
ENSMUSG00000028480.15	Glipr2	1101.82	0.393657	0.130744	3.0109	0.00260476	0.521511	1249.86	953.785	771.662	1036.35	981.823	1025.3	1125.76	1250.3	1452.18	1171.2
ENSMUSG00000060093.7	H4c1	5375.46	0.289182	0.0960933	3.00939	0.00261777	0.521511	5911.92	4839.01	4522.22	5057.24	5108.1	4668.47	5507.07	6290.86	5304.81	6544.93
ENSMUSG00000027408.8	Cpxm1	822.586	-0.603484	0.200655	-3.00758	0.00263341	0.521511	653.595	991.577	1398.37	824.069	984.441	759.433	538.943	730.072	595.003	750.364
ENSMUSG00000097740.3	E030044B06Rik	33.5944	-0.962272	0.319699	-3.00993	0.00261306	0.521511	22.8106	44.3783	51.7018	41.7885	39.2729	44.75	9.57513	32.0591	25.5366	24.0714
ENSMUSG00000084350.2	Znf41-ps	127.774	0.488599	0.1635	2.98838	0.00280465	0.535238	149.265	106.283	102.437	96.9493	117.819	107.926	170.984	155.924	148.964	121.187
ENSMUSG00000024891.7	Slc29a2	404.084	0.423227	0.141961	2.98128	0.00287043	0.535238	464.279	343.889	373.993	386.126	341.674	273.765	433.617	542.089	463.064	418.344
ENSMUSG00000054266.3	Serpinb9d	3503.67	0.344874	0.115779	2.97873	0.0028945	0.535238	3920.83	3086.52	2857.61	3166.73	2895.72	3426.01	3845.1	4654.39	3761.54	3422.29
ENSMUSG00000028702.16	Rad54l	826.101	0.250569	0.0840608	2.9808	0.00287492	0.535238	897.291	754.91	711.263	783.116	764.513	760.749	835.772	974.887	889.525	888.982
ENSMUSG00000079418.6	Atg4a	636.787	-0.256426	0.0861061	-2.97803	0.00290109	0.535238	580.458	693.116	683.237	661.094	714.767	713.367	555.357	636.809	566.062	563.603
ENSMUSG00000052605.13	Isoc2b	173.276	-0.419297	0.140561	-2.98301	0.00285425	0.535238	148.437	198.114	220.82	189.72	201.601	180.316	160.041	126.779	159.178	147.749
ENSMUSG00000037211.13	Spry1	280.237	-0.47851	0.160638	-2.97881	0.00289367	0.535238	235.46	325.014	401.052	305.892	332.511	260.603	232.539	273.959	216.21	219.133
ENSMUSG00000102224.6	4930447F24Rik	50.4534	-1.1128	0.371365	-2.99651	0.00273085	0.535238	31.5529	69.3539	54.1178	61.847	81.164	80.2867	30.0933	23.3157	57.0318	15.7709
ENSMUSG00000038354.14	Ankrd35	518.91	-0.380443	0.128007	-2.97206	0.00295807	0.539576	451.476	586.344	662.943	546.594	490.912	644.926	450.031	454.656	492.005	409.214
ENSMUSG00000108875.2	Gm45064	23.4159	-1.2159	0.409346	-2.97035	0.00297459	0.539576	14.3658	32.466	35.7564	46.8031	14.4001	32.9044	19.1503	13.1151	11.9171	13.2808
ENSMUSG00000045731.7	Pnoc	26.7133	-2.02073	0.682508	-2.96075	0.00306896	0.552054	10.7619	42.6647	66.1977	86.0843	9.16368	9.21323	12.3109	13.1151	7.66098	9.96058
ENSMUSG00000036030.10	Prtg	846.381	0.498804	0.168858	2.95399	0.0031369	0.559612	990.538	702.224	498.657	783.116	663.712	863.411	967.088	1133.72	915.913	945.425
ENSMUSG00000049871.15	Nlrc3	705.959	0.369453	0.125817	2.93644	0.00332004	0.568781	794.749	617.168	512.67	706.226	595.639	654.139	804.311	711.128	873.352	790.206
ENSMUSG00000053113.4	Socs3	1862.58	0.32463	0.110466	2.93872	0.00329572	0.568781	2071.27	1653.89	1573.77	1918.09	1628.52	1495.18	2139.36	1865.25	2299.15	1981.33
ENSMUSG00000069265.3	H3c1	3732.25	0.220562	0.0749661	2.94215	0.0032594	0.568781	4017.31	3447.19	3339.36	3515.25	3310.71	3623.43	3958.63	4303.2	3703.66	4103.76
ENSMUSG00000027669.15	Gnb4	5080.87	-0.458481	0.156132	-2.9365	0.00331939	0.568781	4280.98	5880.76	7445.55	5390.72	4970.64	5716.15	3601.62	4772.43	3817.72	4932.15
ENSMUSG00000044468.15	Tent5c	2389.81	-0.470561	0.15974	-2.94579	0.00322127	0.568781	2003.01	2776.6	2946.04	2962.8	3169.32	2028.23	1834.32	1686.01	2282.12	2209.59
ENSMUSG00000022218.17	Tgm1	4136.11	0.238578	0.0815649	2.925	0.00344452	0.58546	4478.17	3794.06	4037.58	3645.63	3644.53	3848.5	4066.69	4870.06	4563.39	4412.54
ENSMUSG00000022848.9	Slc49a4	3111.15	-0.297207	0.101745	-2.9211	0.00348793	0.588207	2791.87	3430.44	3803.23	3013.79	3147.07	3757.68	2619.48	2834.31	2854.99	2858.69
ENSMUSG00000083668.2	Gm5648	75.857	0.585224	0.201486	2.90454	0.00367789	0.606038	90.7375	60.9765	51.7018	61.0112	78.5458	52.647	88.9119	103.463	83.4196	87.1551
ENSMUSG00000099517.3	H3c8	1955.74	0.275832	0.0949567	2.90482	0.00367462	0.606038	2140.89	1770.6	1684.42	1771.83	1691.35	1934.78	1956.06	2146.5	2048.89	2412.12
ENSMUSG00000027967.9	Neurog2	123.538	-2.33299	0.801959	-2.90911	0.00362457	0.606038	40.8987	206.176	505.905	117.844	77.2367	123.721	20.5181	42.2597	15.322	85.495
ENSMUSG00000086602.2	Gm15609	154.035	0.424495	0.146324	2.90106	0.003719	0.608169	175.64	132.429	113.551	137.902	141.383	136.882	191.503	153.009	178.756	179.29
ENSMUSG00000045106.13	Ccdc73	201.351	0.38693	0.133514	2.89806	0.0037548	0.609408	228.42	174.281	175.883	177.183	144.001	200.059	221.596	240.443	237.49	214.152
ENSMUSG00000052133.17	Sema5b	689.682	0.311706	0.107871	2.88963	0.00385699	0.610629	763.755	615.609	625.254	579.189	536.73	721.264	761.907	769.417	789.933	733.763
ENSMUSG00000022836.12	Mylk	1659.66	-0.270581	0.09366	-2.88897	0.00386506	0.610629	1503.88	1815.44	1792.65	1809.44	2060.52	1599.15	1470.47	1463.06	1568.8	1513.18
ENSMUSG00000026435.16	Slc45a3	416.049	-0.338692	0.117168	-2.89064	0.00384459	0.610629	368.933	463.166	518.468	468.031	464.73	401.434	365.223	406.567	336.232	367.711
ENSMUSG00000039323.19	Igfbp2	1628.78	-0.46062	0.159488	-2.88812	0.00387548	0.610629	1372.09	1885.47	2489.42	1647.3	1906.05	1499.12	1294.01	1528.63	1385.79	1279.93
ENSMUSG00000058755.4	Osm	84.4596	0.810204	0.281014	2.88314	0.00393729	0.613548	107.88	61.0392	54.1178	99.4566	43.2002	47.3823	90.2798	112.207	131.088	97.9457
ENSMUSG00000060477.15	Irak2	2223.87	-0.18939	0.0659182	-2.87311	0.00406455	0.613548	2079.57	2368.16	2499.08	2274.13	2309.25	2390.17	2054.55	2174.19	2031.86	2057.69
ENSMUSG00000000216.9	Scnn1g	377.83	-0.373833	0.130112	-2.87316	0.00406387	0.613548	329.289	426.371	402.501	387.797	404.511	510.676	350.176	359.936	311.547	295.497
ENSMUSG00000032715.10	Trib3	527.214	-0.393263	0.13671	-2.87661	0.00401968	0.613548	455.47	598.959	608.342	562.473	549.821	675.198	534.839	365.765	430.718	490.559
ENSMUSG00000099812.2	Gm28515	40.1015	-0.744261	0.258287	-2.88152	0.00395758	0.613548	30.3905	49.8125	53.1514	56.8324	43.2002	46.0661	25.9896	39.3452	24.6854	31.5418
ENSMUSG00000091764.4	Zfp964	214.027	-0.802914	0.278963	-2.8782	0.00399945	0.613548	156.494	271.559	433.426	236.523	174.11	242.176	110.798	195.269	147.261	172.65
ENSMUSG00000019876.16	Pkib	167.553	-0.52906	0.184355	-2.86978	0.00410752	0.615729	138.3	196.806	247.396	190.556	153.164	196.11	132.684	167.581	124.278	128.658
ENSMUSG00000103843.2	Gm31266	100.847	0.695737	0.242852	2.86487	0.00417186	0.621032	125.627	76.0665	89.391	90.2632	78.5458	46.0661	120.373	166.124	108.105	107.906
ENSMUSG00000031709.16	Tbc1d9	518.528	-0.30416	0.106249	-2.8627	0.00420044	0.621032	464.136	572.919	582.25	516.506	644.076	548.845	510.218	448.827	442.635	454.867
ENSMUSG00000038296.15	Galnt18	654.05	-0.252246	0.0882585	-2.85804	0.00426273	0.621725	597.205	710.895	772.628	676.974	702.985	690.992	579.979	577.063	600.11	631.667
ENSMUSG00000022105.7	Rb1	1286.8	-0.288322	0.100842	-2.85914	0.00424796	0.621725	1159.86	1413.74	1453.45	1381.53	1323.5	1496.49	1101.14	1356.68	1078.5	1103.13
ENSMUSG00000005481.19	Ddx39a	2798.66	0.192444	0.0675194	2.85021	0.00436905	0.626773	2985.51	2611.81	2608.77	2585.87	2725.54	2527.06	2856.12	3211.73	2933.31	2940.86
ENSMUSG00000027347.19	Rasgrp1	544.098	-0.269526	0.0947292	-2.84522	0.00443803	0.626773	492.47	595.726	601.578	584.203	596.948	600.176	507.482	429.883	497.964	534.551
ENSMUSG00000038831.17	Ralgps1	1419.05	-0.283537	0.0998822	-2.83871	0.00452963	0.626773	1279.1	1559.01	1530.28	1434.18	1784.3	1487.28	1366.51	1155.58	1284.49	1309.82
ENSMUSG00000020953.18	Coch	1936.64	-0.565533	0.199148	-2.83976	0.00451477	0.626773	1562.02	2311.25	2408.73	1979.94	2255.57	2600.76	1921.86	1410.6	1922.06	993.568
ENSMUSG00000026062.13	Slc9a2	160.219	-0.610789	0.214212	-2.85133	0.00435364	0.626773	126.598	193.84	242.081	185.541	193.746	153.993	113.534	97.6344	122.576	172.65
ENSMUSG00000003411.11	Rab3b	72.829	-0.657286	0.231039	-2.84492	0.00444231	0.626773	57.3028	88.3551	104.853	100.292	83.7822	64.4926	50.6114	74.3187	54.4781	49.8029
ENSMUSG00000086499.2	Gm16217	43.3872	-0.748361	0.263622	-2.83877	0.00452881	0.626773	32.7606	54.0137	72.4792	45.1316	49.7457	48.6985	32.829	33.5163	31.4952	33.2019
ENSMUSG00000060579.14	Fhit	40.1182	-0.767623	0.270242	-2.8405	0.00450431	0.626773	29.3535	50.8829	43.0043	56.8324	52.3639	51.3308	36.9326	17.4868	29.7927	33.2019
ENSMUSG00000032021.15	Crtam	28.5231	1.17658	0.4153	2.83309	0.00461005	0.633838	39.9325	17.1138	26.0925	20.0585	13.091	9.21323	46.5078	18.944	52.7757	41.5024
ENSMUSG00000009596.10	Taf7l	2694.94	-0.759188	0.268185	-2.83083	0.0046427	0.634287	2002.13	3387.74	5236.87	2710.4	2296.16	3307.55	1339.15	2395.69	1659.03	2614.65
ENSMUSG00000079598.5	Clec2l	105.477	0.701507	0.248415	2.82393	0.00474389	0.636035	130.161	80.7933	61.8489	76.0551	57.6003	127.669	134.052	142.809	123.427	120.357
ENSMUSG00000026869.13	Psmd5	1840.15	0.183619	0.065001	2.82486	0.00473011	0.636035	1956.36	1723.93	1675.24	1684.08	1733.24	1803.16	1928.7	2028.46	1879.49	1988.8
ENSMUSG00000031144.16	Syp	202.241	-0.643174	0.227497	-2.82717	0.00469615	0.636035	157.271	247.21	260.442	193.063	307.638	227.698	108.062	154.466	220.466	146.089
ENSMUSG00000024187.16	Fam234a	2765.08	-0.193337	0.0688349	-2.80871	0.00497404	0.658709	2580.72	2949.44	3121.92	2821.56	2931.07	2923.23	2531.94	2602.61	2724.76	2463.58
ENSMUSG00000004394.13	Tmed4	1718.97	-0.213317	0.0759217	-2.8097	0.00495877	0.658709	1591.6	1846.33	1934.23	1801.92	1809.17	1840.01	1620.93	1442.66	1670.09	1632.71
ENSMUSG00000038685.19	Rtel1	1823.18	0.202965	0.072472	2.8006	0.00510074	0.668258	1951.52	1694.85	1629.33	1744.25	1785.61	1620.21	1990.26	2029.92	1836.93	1948.95
ENSMUSG00000030917.14	Tmem159	579.036	-0.295084	0.105382	-2.80014	0.00510806	0.668258	518.788	639.284	622.838	564.98	638.84	730.477	514.321	495.458	517.542	547.832
ENSMUSG00000048895.14	Cdk5r1	686.92	-0.277587	0.0992942	-2.7956	0.00518036	0.669601	621.869	751.971	848.007	698.704	689.894	771.279	599.129	635.352	618.837	634.157
ENSMUSG00000031645.5	F11	31.7081	-1.39823	0.499832	-2.79741	0.00515138	0.669601	17.7524	45.6637	96.1558	30.0877	34.0365	22.375	15.0466	23.3157	11.0659	21.5813
ENSMUSG00000017667.10	Zfp334	1355.47	-0.310182	0.111275	-2.78753	0.00531111	0.67509	1211.05	1499.89	1710.03	1461.76	1344.44	1483.33	1040.95	1312.96	1240.23	1250.05
ENSMUSG00000032265.15	Tent5a	4679.97	-0.540023	0.193884	-2.78529	0.00534793	0.67509	3814.75	5545.19	7831.14	4710.4	3977.04	5662.19	3349.93	3962.21	3570.02	4376.85
ENSMUSG00000112461.2	Gm47625	71.5009	-0.65076	0.233492	-2.78707	0.00531867	0.67509	54.8614	88.1405	72.4792	75.2193	85.0913	119.772	53.3471	45.1741	56.1805	64.7438
ENSMUSG00000037625.8	Cldn11	500.632	-0.723729	0.259787	-2.78586	0.00533866	0.67509	376.985	624.279	659.561	524.028	733.095	580.433	429.513	174.868	486.047	417.514
ENSMUSG00000103693.2	Gm37529	110.745	-0.485095	0.17452	-2.7796	0.00544267	0.683055	92.9849	128.506	130.463	153.782	102.11	127.669	95.7513	100.549	86.8245	88.8152
ENSMUSG00000053411.17	Cbx7	5499.2	-0.349749	0.125974	-2.77637	0.00549703	0.68589	4835.56	6162.84	5086.59	6625.98	6915.96	6022.82	5486.55	4701.02	4173.53	4981.12
ENSMUSG00000094845.3	Tmem95	122.523	-0.506649	0.182693	-2.77323	0.00555036	0.688564	100.768	144.278	133.845	166.318	141.383	135.566	98.487	83.0621	129.386	92.1354
ENSMUSG00000071192.7	Wfikkn1	373.126	0.34387	0.124292	2.76662	0.00566413	0.698662	417.567	328.685	344.518	337.651	337.747	294.823	339.233	456.113	435.825	439.096
ENSMUSG00000057132.17	Rpgrip1	162.294	0.477056	0.172955	2.75826	0.00581096	0.707945	188.394	136.193	127.563	154.617	119.128	143.463	190.135	142.809	225.573	195.061
ENSMUSG00000000782.17	Tcf7	517.37	0.416179	0.150832	2.75922	0.00579398	0.707945	590.864	443.875	332.921	483.075	484.366	475.139	605.969	673.24	542.227	542.022
ENSMUSG00000021831.10	Ero1a	9114.53	-0.341715	0.123955	-2.75676	0.00583777	0.707945	8040.81	10188.2	11402.9	10062.7	8002.51	11284.9	8007.54	8093.45	7407.32	8654.92
ENSMUSG00000036103.10	Colec12	3322.21	-0.595533	0.2169	-2.74566	0.00603887	0.72824	2646.43	3997.98	6049.6	3144.17	3389.25	3408.89	2418.4	2378.2	2384.27	3404.86
ENSMUSG00000037474.14	Dtl	1698.09	0.350501	0.12796	2.73913	0.00616019	0.730625	1904.03	1492.16	1383.87	1589.63	1551.28	1443.84	1882.2	2338.85	1575.61	1819.47
ENSMUSG00000026483.14	Niban1	6435.03	0.221317	0.0807146	2.74197	0.00610711	0.730625	6927.07	5943	5684.79	6227.32	5633.05	6226.83	7100.64	6586.68	7533.3	6487.66
ENSMUSG00000045991.20	Onecut2	124.2	-0.55687	0.203204	-2.74045	0.00613558	0.730625	100.668	147.731	175.4	111.157	181.965	122.404	91.6477	109.292	101.295	100.436
ENSMUSG00000063727.4	Tnfrsf11b	4963.85	-0.389222	0.142372	-2.73384	0.00625997	0.738403	4297.24	5630.47	5031.51	5220.22	5702.43	6567.72	5009.16	3331.23	4615.32	4233.25
ENSMUSG00000068536.12	Doxl2	1627.93	1.35931	0.500427	2.71629	0.00660175	0.742215	2342.83	913.041	724.309	1463.43	332.511	1131.91	2899.9	1860.88	3187.82	1422.7
ENSMUSG00000046764.9	A530053G22Rik	33.6806	0.767745	0.281984	2.72265	0.00647597	0.742215	42.6791	24.6821	29.9581	26.7446	17.0183	25.0073	36.9326	37.888	51.0732	44.8226
ENSMUSG00000049097.10	Ankrd34a	34.9478	0.765535	0.280791	2.72635	0.00640393	0.742215	43.6017	26.2938	23.6765	25.0731	31.4183	25.0073	47.8756	29.1446	44.2635	53.1231
ENSMUSG00000027405.17	Nop56	3134.66	0.197357	0.072587	2.7189	0.00655	0.742215	3349.93	2919.39	2884.19	3077.3	2937.61	2778.45	3230.92	3637.25	3299.33	3232.21
ENSMUSG00000020142.13	Slc1a4	647.763	-0.336639	0.123647	-2.72258	0.00647739	0.742215	572.923	722.603	809.351	788.131	648.003	644.926	502.01	563.948	590.747	634.987
ENSMUSG00000022425.17	Enpp2	483.596	-0.420635	0.154734	-2.71844	0.00655907	0.742215	414.391	552.801	688.069	487.254	477.821	558.058	351.544	479.429	394.966	431.625
ENSMUSG00000019997.12	Ccn2	4495.7	-0.5089	0.187213	-2.71829	0.00656194	0.742215	3709.95	5281.46	4576.34	5949.85	4780.82	5818.81	3805.43	2497.69	4891.11	3645.57
ENSMUSG00000116812.2	Gm2792	485.645	-0.867159	0.317761	-2.72897	0.00635326	0.742215	344.494	626.796	852.356	897.617	411.057	346.154	238.01	470.685	277.498	391.783
ENSMUSG00000074359.3	Psg23	6804.39	-2.01329	0.740872	-2.71745	0.00657866	0.742215	2701.8	10907	27539.7	5296.27	4753.33	6038.61	1211.94	3344.34	1661.58	4589.34
ENSMUSG00000027744.5	Stoml3	19.6442	-0.975296	0.359553	-2.71253	0.00667726	0.746815	13.2	26.0884	32.3741	23.4016	22.2547	26.3235	10.943	11.6578	12.7683	17.431
ENSMUSG00000041037.9	Irgq	2390.17	-0.251405	0.0931834	-2.69796	0.00697654	0.772285	2181.43	2598.91	2736.82	2396.99	2478.12	2783.71	2155.77	1957.06	2381.71	2231.17
ENSMUSG00000026600.13	Soat1	5308.81	-0.296619	0.109913	-2.69867	0.00696168	0.772285	4766.95	5850.67	7081.22	5460.92	5452.39	5408.17	4881.95	5050.76	4521.68	4613.41
ENSMUSG00000044469.9	Tnfaip8l1	535.132	0.335486	0.124657	2.69127	0.00711804	0.783929	595.889	474.376	407.816	520.685	432.002	537	574.508	549.376	653.737	605.935
ENSMUSG00000030662.11	Ipo5	8963.8	0.224805	0.0836433	2.68767	0.00719533	0.784925	9659.87	8267.72	7295.76	9080.64	8255.17	8439.32	9566.92	9843.59	9914.16	9314.8
ENSMUSG00000032238.18	Rora	1227.26	-0.55973	0.208275	-2.68746	0.00719981	0.784925	993.127	1461.4	2106.73	1262.85	1161.17	1314.86	915.109	1183.27	762.693	1111.43
ENSMUSG00000117818.2	Gm50105	20.4218	0.955129	0.356304	2.68066	0.00734781	0.787125	26.6686	14.175	11.1135	16.7154	15.7092	13.1618	28.7254	17.4868	28.0903	32.3719
ENSMUSG00000040276.16	Pacsin1	98.9391	0.702602	0.262341	2.6782	0.00740189	0.787125	122.752	75.1266	70.5464	96.1135	74.6186	59.2279	157.306	93.2627	155.773	84.6649
ENSMUSG00000013236.18	Ptprs	4424.43	0.317593	0.118726	2.67502	0.00747256	0.787125	4908.46	3940.4	3380.43	4113.66	4752.02	3515.51	5126.8	4696.65	5008.58	4801.83
ENSMUSG00000051278.13	Zgrf1	757.089	0.275295	0.102559	2.68427	0.00726888	0.787125	829.276	684.903	628.636	714.583	743.567	652.823	830.3	929.713	764.396	792.696
ENSMUSG00000028184.13	Adgrl2	6985.57	0.27032	0.101036	2.67547	0.00746241	0.787125	7639.79	6331.34	6627.5	6700.37	5498.21	6499.28	7468.6	8599.11	7561.39	6930.07
ENSMUSG00000042207.18	Kdm5b	5683.06	-0.17351	0.0648662	-2.6749	0.00747525	0.787125	5344.19	6021.92	6469.5	5961.55	5732.54	5924.11	5408.58	5502.5	5189.89	5275.79
ENSMUSG00000025425.19	St8sia5	165.077	-0.927174	0.346323	-2.6772	0.00742405	0.787125	114.269	215.885	391.871	185.541	147.928	138.198	72.4974	153.009	99.5928	131.978
ENSMUSG00000003617.17	Cp	166.945	-0.416162	0.156109	-2.66585	0.00767946	0.796966	142.587	191.302	193.278	157.125	204.219	210.588	150.466	131.151	161.732	126.997
ENSMUSG00000040723.15	Rcsd1	666.962	-0.479475	0.17977	-2.66715	0.00764968	0.796966	557.948	775.976	1081.87	691.182	693.822	637.029	495.171	587.264	523.501	625.857
ENSMUSG00000006369.15	Fbln1	3305.68	-0.535291	0.200752	-2.66644	0.00766601	0.796966	2699.75	3911.6	5537.9	3067.28	4194.35	2846.89	2369.16	2688.59	3129.09	2612.16
ENSMUSG00000028896.14	Rcc1	2370.65	0.187504	0.0704045	2.66325	0.00773908	0.797436	2523.71	2217.6	2067.59	2289.17	2349.83	2163.79	2481.33	2624.47	2487.27	2501.77
ENSMUSG00000016534.16	Lamp2	9616.27	-0.146354	0.0549701	-2.66243	0.00775788	0.797436	9130.11	10102.4	10356.8	10042.6	9642.81	10367.5	9445.18	9002.77	9103.8	8968.67
ENSMUSG00000023039.18	Krt7	16925.9	0.231465	0.0872409	2.65317	0.00797388	0.815755	18280.9	15570.9	15706.7	16588.4	14190.6	15798.1	17005.4	18164.4	20382.5	17571.3
ENSMUSG00000052698.16	Tln2	2947.06	0.164379	0.062109	2.64662	0.00813017	0.820083	3113.76	2780.36	2707.34	2877.56	2789.69	2746.86	2932.72	3141.79	3168.24	3212.29
ENSMUSG00000024906.11	Mus81	1057.97	-0.193532	0.0730823	-2.64814	0.00809363	0.820083	986.965	1128.97	1159.67	1148.35	1095.71	1112.17	927.42	983.63	995.928	1040.88
ENSMUSG00000030366.11	Ceacam12	2844.5	-1.63924	0.619116	-2.64771	0.0081039	0.820083	1382.55	4306.46	9806.92	2416.21	2451.94	2550.75	734.549	1576.72	1001.89	2217.06
ENSMUSG00000115979.2	Gm49410	24.0024	1.48683	0.566062	2.62662	0.00862388	0.829736	35.3577	12.647	9.1807	12.5365	15.7092	13.1618	84.8083	20.4012	21.2805	14.9409
ENSMUSG00000027978.10	Prss12	413.011	0.789309	0.300926	2.62294	0.00871758	0.829736	522.847	303.174	220.82	408.692	221.237	361.948	481.492	316.219	852.923	440.756
ENSMUSG00000006488.18	Prl7a1	36845.8	0.643174	0.245241	2.62262	0.00872556	0.829736	44925.6	28766.1	20342.5	44114.4	18432.1	32175.2	40371.5	45356.3	53561.3	40413.4
ENSMUSG00000005986.17	Ankrd13d	383.07	0.349741	0.133274	2.62423	0.0086845	0.829736	429.987	336.152	394.77	327.622	305.02	317.198	358.383	448.827	454.552	458.187
ENSMUSG00000044903.16	Psg22	7367.63	0.344251	0.130821	2.63147	0.00850176	0.829736	8243.92	6491.34	6978.78	7562.88	5241.63	6182.08	7552.04	9260.7	8586.26	7576.68
ENSMUSG00000092203.8	1110038B12Rik	708.55	0.271536	0.102886	2.63918	0.00831058	0.829736	776.369	640.731	635.884	706.226	596.948	623.867	778.321	865.595	694.596	766.965
ENSMUSG00000031562.16	Dctd	583.009	0.258096	0.0981538	2.6295	0.008551	0.829736	636.396	529.622	545.527	539.907	513.166	519.889	616.912	727.158	584.788	616.726
ENSMUSG00000035168.17	Tanc1	5960.03	0.144269	0.0548391	2.63076	0.0085194	0.829736	6257.48	5662.57	5488.13	5880.48	5465.48	5816.18	6245.72	6285.03	6219.87	6279.32
ENSMUSG00000031266.8	Gla	1563.74	-0.313858	0.119364	-2.62943	0.00855277	0.829736	1395.5	1731.97	2036.18	1536.98	1497.61	1857.12	1473.2	1426.63	1312.58	1369.58
ENSMUSG00000084843.2	B230312C02Rik	235.582	-0.38452	0.146219	-2.62975	0.00854475	0.829736	205.041	266.122	294.749	263.268	290.62	215.853	184.663	231.7	216.21	187.591
ENSMUSG00000028519.17	Dab1	337.538	-0.435101	0.165393	-2.6307	0.00852083	0.829736	288.287	386.788	487.544	413.706	306.329	339.573	265.368	327.877	285.159	274.746
ENSMUSG00000004668.15	Abca13	36.7542	-0.843318	0.319994	-2.63542	0.0084034	0.829736	26.1032	47.4053	37.6892	44.2958	53.673	53.9632	19.1503	32.0591	36.6025	16.601
ENSMUSG00000110737.2	4930444F02Rik	18.1833	-1.14651	0.437115	-2.62291	0.00871829	0.829736	11.1353	25.2312	35.7564	19.2227	22.2547	23.6912	5.4715	8.74338	17.8756	12.4507
ENSMUSG00000048142.10	Nat8l	206.211	0.398867	0.152438	2.61659	0.00888126	0.835102	234.038	178.385	173.95	183.869	178.037	177.684	239.378	192.354	290.266	214.152
ENSMUSG00000038520.16	Tbc1d17	2253.62	-0.169116	0.0646481	-2.61595	0.00889805	0.835102	2121.62	2385.63	2482.17	2279.98	2432.3	2348.06	2021.72	2156.7	2173.17	2134.88
ENSMUSG00000032246.15	Calml4	188.724	-0.754561	0.288347	-2.61685	0.00887446	0.835102	140.813	236.636	385.106	200.585	202.91	157.941	127.212	131.151	110.659	194.231
ENSMUSG00000118038.2	Gm9895	22.8914	-0.878396	0.336451	-2.61077	0.00903389	0.84418	16.2027	29.5801	30.4413	30.0877	22.2547	35.5367	20.5181	13.1151	18.7268	12.4507
ENSMUSG00000031517.9	Gpm6a	59.3685	-0.920459	0.352965	-2.60779	0.00911299	0.847901	40.9726	77.7644	104.853	34.2666	89.0186	82.9191	51.9793	26.2301	40.8586	44.8226
ENSMUSG00000058799.17	Nap1l1	6889.54	0.247644	0.0950912	2.60428	0.00920666	0.85294	7478.75	6300.33	5620.52	6691.17	6025.78	6863.86	6961.12	8191.09	7557.99	7204.82
ENSMUSG00000097413.3	A830052D11Rik	62.3071	0.72747	0.279667	2.6012	0.00928987	0.85438	77.1563	47.4579	46.8699	39.2812	54.9821	48.6985	72.4974	46.6314	76.6098	112.887
ENSMUSG00000020363.7	Gfpt2	815.47	0.344324	0.132393	2.60077	0.00930137	0.85438	911.106	719.833	631.052	759.715	735.713	752.852	965.72	731.529	1063.17	884.002
ENSMUSG00000017724.15	Etv4	72.1379	0.561074	0.216354	2.59331	0.00950562	0.858603	85.945	58.3307	54.1178	61.0112	48.4366	69.7573	98.487	80.1476	98.7416	66.4039
ENSMUSG00000049971.18	Glt1d1	121.367	0.459139	0.177147	2.59185	0.00954622	0.858603	139.987	102.747	84.5591	111.157	107.346	107.926	114.902	163.21	151.517	130.318
ENSMUSG00000074923.11	Pak6	580.061	0.334164	0.128926	2.59191	0.00954453	0.858603	645.505	514.616	428.111	529.042	547.203	554.11	666.155	578.52	739.711	597.635
ENSMUSG00000062647.17	Rpl7a	18999.1	0.146713	0.0565929	2.59242	0.00953039	0.858603	19964.8	18033.5	17727.9	18811.5	18310.3	17284	19337.7	20648.9	19767.9	20104.6
ENSMUSG00000047642.16	D930020B18Rik	59.1618	-0.845717	0.326147	-2.59305	0.00951279	0.858603	42.3511	75.9725	121.282	52.6535	64.1458	65.8088	28.7254	40.8024	44.2635	55.6132
ENSMUSG00000037747.10	Phyhipl	242.609	-0.444408	0.171677	-2.58862	0.0096361	0.863091	206.934	278.285	358.531	253.238	260.51	240.86	225.699	233.157	180.459	188.421
ENSMUSG00000000278.11	Scpep1	7194.49	-0.201264	0.0778026	-2.58685	0.00968583	0.86396	6693.06	7695.93	7324.75	7248.63	8215.9	7994.45	7231.96	6677.03	6473.53	6389.71
ENSMUSG00000032815.17	Fanca	891.999	0.320284	0.124114	2.58057	0.0098637	0.873075	990.515	793.484	704.498	810.697	907.204	751.536	942.466	1178.9	920.169	920.524
ENSMUSG00000017386.11	Traf4	1352.23	0.261123	0.101226	2.5796	0.00989145	0.873075	1474.2	1230.26	1150.49	1262.85	1391.57	1116.12	1541.6	1516.98	1513.47	1324.76
ENSMUSG00000040152.9	Thbs1	6954.4	-0.38554	0.149494	-2.57898	0.00990935	0.873075	6029.93	7878.86	7055.61	7114.91	10157.3	7187.63	6796.97	5267.89	6610.58	5444.29
ENSMUSG00000026281.16	Dtymk	1855.62	0.199468	0.0773991	2.57714	0.00996212	0.874155	1985.05	1726.19	1778.16	1704.97	1782.99	1638.64	1927.34	2178.56	1881.2	1953.1
ENSMUSG00000035187.11	Nkx6-1	20.3494	0.93146	0.362827	2.56723	0.0102516	0.89206	26.92	13.7788	19.3278	10.865	15.7092	9.21323	23.2539	24.7729	28.9415	30.7118
ENSMUSG00000025507.14	Pidd1	293.721	0.266166	0.103713	2.56637	0.010277	0.89206	320.235	267.206	255.61	254.074	286.692	272.448	321.451	332.248	322.613	304.628
ENSMUSG00000061111.9	Mcrip1	1487.68	-0.251719	0.0981009	-2.56592	0.0102901	0.89206	1357.46	1617.9	1702.78	1619.72	1557.83	1591.26	1239.3	1254.67	1567.95	1367.92
ENSMUSG00000074129.15	Rpl13a	651.108	0.25761	0.10075	2.55691	0.0105605	0.908794	709.384	592.832	575.002	601.754	582.548	612.022	660.684	808.763	640.969	727.122
ENSMUSG00000036572.17	Upf3b	483.462	0.237748	0.0929995	2.55645	0.0105746	0.908794	521.884	445.04	400.568	455.495	460.802	463.294	528	511.488	521.798	526.251
ENSMUSG00000038415.11	Foxq1	267.987	-0.354333	0.138666	-2.55531	0.0106095	0.908794	233.769	302.206	286.051	271.625	310.256	340.889	218.86	199.64	245.151	271.426
ENSMUSG00000086844.2	B230206H07Rik	101.585	0.444608	0.174313	2.55063	0.0107528	0.91382	118.217	84.9535	100.021	92.7705	72.0004	75.022	127.212	119.493	115.766	110.396
ENSMUSG00000081343.2	Gm16071	16.5366	-1.02931	0.403525	-2.55078	0.0107482	0.91382	10.9897	22.0834	21.7438	25.9089	22.2547	18.4265	6.83938	16.0295	13.6195	7.47044
ENSMUSG00000102963.2	Gm37945	20.143	0.953589	0.374574	2.5458	0.0109028	0.920827	26.2919	13.9942	8.69751	18.3869	11.7819	17.1103	30.0933	20.4012	28.9415	25.7315
ENSMUSG00000029112.6	Nkx1-1	48.3942	0.696566	0.274163	2.5407	0.0110631	0.920827	59.6734	37.115	35.2732	40.9527	28.8001	43.4338	58.8186	46.6314	84.2708	48.9729
ENSMUSG00000027376.16	Prom2	2149.09	0.620267	0.244368	2.53825	0.0111407	0.920827	2603.55	1694.62	1295.93	2072.71	1284.22	2125.62	2530.57	1913.34	3861.14	2109.15
ENSMUSG00000024381.17	Bin1	2213.6	0.322532	0.127084	2.53794	0.0111508	0.920827	2458.43	1968.77	1619.67	2182.2	2008.16	2065.08	2370.53	2126.1	2832.01	2505.09
ENSMUSG00000028799.16	Zfp362	1931.42	0.207372	0.0815714	2.54221	0.0110154	0.920827	2070.24	1792.61	1850.64	1706.64	1902.12	1711.03	1909.55	2235.39	2031.01	2105
ENSMUSG00000048537.17	Phldb1	10896	0.20342	0.0802446	2.53501	0.0112446	0.920827	11661.8	10130.3	9837.85	10561.6	9493.57	10628.1	11561.3	10665.5	12665.3	11755.1
ENSMUSG00000033389.17	Arhgap44	724.244	-0.299638	0.117932	-2.54077	0.011061	0.920827	651.219	797.27	944.646	800.668	744.876	698.889	667.523	696.556	629.052	611.746
ENSMUSG00000047238.5	Mageh1	406.025	-0.32913	0.129881	-2.53408	0.0112743	0.920827	360.607	451.443	531.031	408.692	485.675	380.375	357.015	359.936	367.727	357.751
ENSMUSG00000038777.20	Sema6c	314.31	-0.502367	0.198004	-2.53715	0.0111758	0.920827	260.795	367.825	504.455	330.129	301.092	335.625	201.078	304.561	253.664	283.877
ENSMUSG00000032482.10	Cspg5	311.458	-0.74651	0.294677	-2.53331	0.011299	0.920827	232.921	389.994	687.586	297.534	301.092	273.765	173.72	222.956	251.961	283.047
ENSMUSG00000070796.12	Psg21	12683	-1.81616	0.716958	-2.53314	0.0113045	0.920827	5610.24	19755.7	49280.1	10683.6	9082.52	9976.61	2679.67	6918.93	3564.91	9277.45
ENSMUSG00000018819.11	Lsp1	1004.8	0.537995	0.212502	2.53172	0.0113505	0.921099	1188.78	820.815	563.405	899.288	918.986	901.58	1157.22	810.22	1550.92	1236.77
ENSMUSG00000054752.17	Fsd1l	981.359	0.332336	0.131485	2.52755	0.0114861	0.925148	1092	870.722	704.981	860.007	930.768	987.132	1107.98	941.37	1213.84	1104.79
ENSMUSG00000046182.9	Gsg1l	57.272	-0.873739	0.345551	-2.52854	0.0114537	0.925148	40.5391	74.0048	126.114	51.8177	68.0731	50.0147	32.829	33.5163	47.6683	48.1428
ENSMUSG00000062201.5	Prl3d3	171.095	0.482328	0.191001	2.52526	0.0115612	0.927729	199.424	142.765	114.517	191.391	132.219	132.934	192.87	211.298	170.244	223.283
ENSMUSG00000059493.14	Nhs	1706.77	-0.319619	0.12685	-2.51965	0.0117471	0.939157	1518.74	1894.79	2228.98	1795.23	1709.68	1845.28	1356.93	1493.66	1420.69	1803.7
ENSMUSG00000110442.2	Gm45804	104.149	0.517285	0.205421	2.51817	0.0117968	0.939649	123.048	85.2508	87.9415	78.5624	102.11	72.3897	120.373	160.295	94.4855	117.037
ENSMUSG00000025001.12	Hells	1503.43	0.279455	0.111046	2.51658	0.0118501	0.94043	1648.68	1358.19	1210.89	1437.52	1341.82	1442.53	1585.37	1935.2	1487.08	1587.05
ENSMUSG00000113454.2	Gm47373	19.458	0.90892	0.362847	2.50497	0.0122463	0.943969	25.2221	13.6938	12.0799	12.5365	20.9456	9.21323	20.5181	29.1446	23.8342	27.3916
ENSMUSG00000025082.9	Vwa2	167.169	0.695161	0.277712	2.50317	0.0123086	0.943969	206.807	127.531	174.433	111.157	98.1823	126.353	155.938	148.637	322.613	200.042
ENSMUSG00000040658.8	Dnph1	146.981	0.415101	0.165777	2.50396	0.0122811	0.943969	167.086	126.876	118.866	119.515	128.292	140.831	153.202	147.18	210.251	157.709
ENSMUSG00000078521.3	Aunip	255.832	0.319612	0.127577	2.50524	0.0122367	0.943969	283.681	227.983	211.639	217.3	251.347	231.647	258.528	329.334	261.325	285.537
ENSMUSG00000044707.8	Ccnjl	886.274	0.261031	0.104207	2.50492	0.0122478	0.943969	967.087	805.461	883.763	784.788	692.513	860.779	897.326	1018.6	1006.99	945.425
ENSMUSG00000035049.5	Rrp12	3071.32	0.25094	0.0999561	2.51051	0.0120558	0.943969	3339.75	2802.88	2958.12	2982.03	2662.7	2608.66	3232.29	3852.92	3049.07	3224.74
ENSMUSG00000031665.8	Sall1	2772.38	0.241049	0.096024	2.5103	0.012063	0.943969	3004.79	2539.97	2556.1	2506.47	2480.74	2616.56	3099.61	3437.61	2648.15	2833.79
ENSMUSG00000000751.14	Rpa1	3184.98	0.187649	0.0749929	2.50222	0.0123416	0.943969	3392.63	2977.33	2857.13	3063.93	2982.12	3006.15	3388.23	3730.51	3197.18	3254.62
ENSMUSG00000030873.10	Scnn1b	2622.62	-0.363331	0.144782	-2.50951	0.0120899	0.943969	2294.76	2950.49	3795.01	2443.79	2495.14	3068.01	2196.81	2270.36	2357.03	2354.85
ENSMUSG00000101834.2	Gm5829	102.874	-0.744014	0.297457	-2.50124	0.0123758	0.943969	77.0524	128.696	165.736	145.424	70.6913	132.934	46.5078	88.891	73.205	99.6058
ENSMUSG00000027386.10	Fbln7	884.147	-1.52615	0.608002	-2.51012	0.0120692	0.943969	455.831	1312.46	3067.32	722.941	739.64	719.948	328.29	489.629	308.993	696.411
ENSMUSG00000025747.13	Tyms	1356.81	0.270187	0.108268	2.49553	0.0125769	0.947739	1484.13	1229.49	1210.4	1292.94	1323.5	1091.11	1347.36	1720.99	1415.58	1452.58
ENSMUSG00000039781.15	Cep131	866.66	0.21411	0.0857723	2.49626	0.0125511	0.947739	931.148	802.173	802.587	809.861	781.531	814.713	846.715	1024.43	898.889	954.556
ENSMUSG00000028969.11	Cdk5	1472.93	-0.196749	0.0788976	-2.49372	0.0126412	0.947739	1373.1	1572.75	1647.21	1575.43	1636.37	1432	1287.17	1410.6	1396	1398.63
ENSMUSG00000030203.18	Dusp16	2864.4	-0.311548	0.125	-2.49239	0.0126886	0.947739	2557.59	3171.21	3979.11	2936.06	2762.2	3007.46	2415.67	2663.82	2520.46	2630.42
ENSMUSG00000050914.17	Ankrd37	171.191	-0.417062	0.166992	-2.49751	0.012507	0.947739	146.806	195.577	193.278	242.373	150.546	196.11	134.052	147.18	154.922	151.069
ENSMUSG00000037492.17	Zmat4	74.2573	-0.738146	0.2961	-2.49289	0.0126707	0.947739	56.3608	92.1538	134.328	76.8908	100.8	56.5956	67.0259	64.1181	53.6269	40.6724
ENSMUSG00000024987.7	Cyp26a1	35.5545	1.39764	0.562577	2.48436	0.0129786	0.954915	51.1174	19.9916	8.69751	20.0585	22.2547	28.9559	19.1503	24.7729	114.064	46.4827
ENSMUSG00000085762.2	Lrrc75aos2	44.0268	0.803265	0.323334	2.48432	0.0129798	0.954915	56.3777	31.6758	42.5211	34.2666	18.3274	31.5882	72.4974	33.5163	65.544	53.9531
ENSMUSG00000047884.7	Klk9	30.4817	0.747239	0.301258	2.4804	0.0131237	0.954915	38.3073	22.6562	21.7438	24.2373	19.6365	25.0073	50.6114	33.5163	41.7098	27.3916
ENSMUSG00000102504.2	Gm21955	33.8149	0.742277	0.299505	2.47834	0.0131995	0.954915	42.7799	24.8499	26.5757	33.4308	17.0183	22.375	51.9793	40.8024	45.9659	32.3719
ENSMUSG00000049556.6	Lingo1	83.0197	0.575032	0.23219	2.47656	0.0132657	0.954915	98.6922	67.3473	62.3321	53.4893	78.5458	75.022	116.269	65.5753	117.468	95.4556
ENSMUSG00000037940.18	Inpp4b	760.861	0.509672	0.205809	2.47643	0.0132703	0.954915	893.304	628.418	431.976	794.817	549.821	737.058	1039.59	716.957	1022.32	794.356
ENSMUSG00000026020.10	Nop58	3296.12	0.168167	0.0679027	2.47659	0.0132645	0.954915	3489.28	3102.96	3151.88	3094.02	2982.12	3183.83	3377.28	3782.97	3387.86	3409.01
ENSMUSG00000056501.4	Cebpb	3923.62	-0.335831	0.135107	-2.48567	0.0129308	0.954915	3468.78	4378.47	5074.99	3494.35	3935.15	5009.36	3441.57	3179.68	3541.08	3712.81
ENSMUSG00000030607.8	Acan	177.015	-0.502236	0.202389	-2.48154	0.0130815	0.954915	146.447	207.583	181.198	201.421	204.219	243.492	106.694	199.64	122.576	156.879
ENSMUSG00000032291.9	Crabp1	223.893	-0.64824	0.261767	-2.4764	0.0132713	0.954915	174.334	273.452	307.312	179.691	234.328	372.478	228.435	126.779	205.995	136.128
ENSMUSG00000021441.5	Cts6	19.8302	-1.3343	0.536702	-2.4861	0.0129151	0.954915	11.3153	28.345	55.0842	17.5512	10.4728	30.272	9.57513	8.74338	15.322	11.6207
ENSMUSG00000036718.18	Micall2	725.04	0.392137	0.158795	2.46946	0.0135316	0.957294	822.301	627.779	497.207	722.105	612.658	679.147	908.269	724.243	964.433	692.26
ENSMUSG00000040749.12	Siah1b	220.031	0.325355	0.131894	2.46679	0.013633	0.957294	244.996	195.066	193.761	179.691	222.547	184.265	258.528	268.13	238.342	214.983
ENSMUSG00000019303.15	Psmc3ip	176.854	0.322969	0.130793	2.46931	0.0135375	0.957294	196.951	156.757	153.656	168.826	149.237	155.309	180.56	222.956	199.186	185.101
ENSMUSG00000114555.2	Gm48706	502.228	0.292357	0.118343	2.47042	0.0134954	0.957294	554.299	450.158	473.531	478.896	378.329	469.875	551.254	622.237	547.335	496.369
ENSMUSG00000040841.6	Six5	771.764	-0.262481	0.106317	-2.46885	0.0135547	0.957294	701.505	842.022	899.226	807.354	882.332	779.176	595.026	732.987	721.835	756.174
ENSMUSG00000041439.16	Mfsd6	387.949	-0.382063	0.154698	-2.46973	0.0135215	0.957294	337.546	438.351	527.166	445.465	434.62	346.154	341.969	317.676	297.927	392.613
ENSMUSG00000034159.13	Mab21l4	111.395	-0.517028	0.209579	-2.46698	0.0136256	0.957294	91.1414	131.648	121.282	129.544	116.51	159.257	84.8083	81.6049	124.278	73.8743
ENSMUSG00000049551.3	Fzd9	37.5157	-0.659769	0.267535	-2.4661	0.0136591	0.957294	29.0447	45.9867	40.1052	49.3104	43.2002	51.3308	39.6684	21.8584	28.0903	26.5615
ENSMUSG00000067081.14	Asb18	25.747	1.35937	0.555392	2.44758	0.0143818	0.9593	36.6696	14.8243	4.83195	15.0439	11.7819	27.6397	41.0363	21.8584	64.6928	19.0911
ENSMUSG00000009941.11	Nxf2	20.2295	0.94206	0.38366	2.45546	0.0140706	0.9593	26.552	13.907	12.5631	14.2081	18.3274	10.5294	23.2539	30.6018	35.7513	16.601
ENSMUSG00000026601.15	Axdnd1	45.2906	0.632107	0.258361	2.44661	0.0144208	0.9593	55.4059	35.1754	39.1388	35.9381	34.0365	31.5882	68.3938	49.5458	63.8415	39.8423
ENSMUSG00000040065.9	Pfpl	105.929	0.538271	0.219467	2.45263	0.0141817	0.9593	125.816	86.0415	75.3784	127.037	73.3095	68.4411	124.477	128.236	128.534	122.017
ENSMUSG00000018927.4	Ccl6	90.8898	0.498065	0.203091	2.45243	0.0141895	0.9593	106.291	75.4885	77.3112	77.7266	91.6368	55.2794	109.43	85.9766	126.832	102.926
ENSMUSG00000001120.16	Pcbp3	747.68	0.302949	0.123856	2.44598	0.0144458	0.9593	825.482	669.878	598.678	742.999	619.203	718.632	871.337	773.789	935.491	721.312
ENSMUSG00000096010.3	H4f16	1500.92	0.292834	0.119037	2.46003	0.0138925	0.9593	1654.53	1347.31	1492.11	1496.86	1296.01	1104.27	1604.52	1818.62	1540.71	1654.29
ENSMUSG00000032477.15	Cdc25a	2151.1	0.263924	0.107689	2.45079	0.0142542	0.9593	2348	1954.2	1858.85	1990.8	2154.77	1812.37	2376	2723.56	2145.93	2146.51
ENSMUSG00000044788.11	Fads6	1165.21	0.255272	0.10428	2.44794	0.0143674	0.9593	1267.49	1062.94	1031.62	1071.46	1093.1	1055.57	1432.17	1076.89	1208.73	1352.15
ENSMUSG00000045294.12	Insig1	3561.89	0.198609	0.0807031	2.46099	0.0138555	0.9593	3806.18	3317.61	3074.09	3396.57	3576.45	3223.31	4050.28	3777.14	3867.09	3530.2
ENSMUSG00000061559.16	Wdr61	1772.51	-0.221259	0.090497	-2.44494	0.0144877	0.9593	1636.85	1908.17	2091.27	1684.08	2018.63	1838.7	1597.68	1610.24	1676.9	1662.59
ENSMUSG00000045822.5	Zswim3	673.666	-0.232871	0.0951447	-2.44755	0.0143831	0.9593	621.285	726.046	787.124	732.134	672.876	712.051	640.166	663.04	565.21	616.726
ENSMUSG00000015542.18	Nat9	758.617	-0.275445	0.112371	-2.45121	0.0142378	0.9593	685.938	831.297	917.104	799.832	751.422	856.83	622.383	626.609	727.793	766.965
ENSMUSG00000025151.17	Maged1	18602.1	-0.381835	0.156143	-2.44542	0.0144685	0.9593	16155.9	21048.3	28479.5	18203.1	19272.5	18238.2	14651.3	17948.7	15522.9	16500.5
ENSMUSG00000045330.9	Magec2	1366.96	-0.415071	0.168985	-2.45626	0.0140391	0.9593	1171.21	1562.7	1416.73	1358.96	2112.88	1362.24	1268.02	1116.24	1322.8	977.797
ENSMUSG00000018822.8	Sfrp5	5301.63	-0.454191	0.185299	-2.45112	0.0142411	0.9593	4473.47	6129.79	5798.82	5101.54	6270.58	7348.21	5522.11	3462.38	5392.48	3516.92
ENSMUSG00000117619.2	Gm50079	55.5312	-0.81763	0.332908	-2.45602	0.0140485	0.9593	40.5783	70.4842	113.068	55.9966	58.9094	53.9632	49.2435	33.5163	28.0903	51.463
ENSMUSG00000118127.2	Gm36693	25.5936	-0.832812	0.338907	-2.45734	0.0139968	0.9593	18.1047	33.0824	30.4413	28.4162	43.2002	30.272	10.943	20.4012	16.1732	24.9015
ENSMUSG00000026196.8	Bard1	606.402	0.361888	0.148413	2.43839	0.014753	0.966612	681.866	530.939	459.035	539.072	671.567	454.081	720.87	756.302	610.325	639.967
ENSMUSG00000006678.7	Pola1	1225.85	0.274255	0.112602	2.43561	0.0148668	0.966612	1341.51	1110.19	947.062	1123.27	1216.15	1154.29	1366.51	1511.15	1230.86	1257.52
ENSMUSG00000053716.10	Dusp7	1847.13	0.163547	0.0670968	2.43748	0.0147899	0.966612	1952.57	1741.69	1769.46	1724.19	1758.12	1714.98	1916.39	2048.87	2012.29	1832.75
ENSMUSG00000024516.14	Sec11c	1378.13	-0.181258	0.0743769	-2.43702	0.0148088	0.966612	1291.28	1464.98	1528.83	1384.04	1432.15	1514.92	1322.74	1209.5	1300.66	1332.23
ENSMUSG00000009291.14	Pttg1ip	11138.7	-0.181934	0.0745715	-2.43973	0.0146984	0.966612	10436	11841.4	11705.4	11017.1	11834.2	12809	10798	9849.42	10910.9	10185.5
ENSMUSG00000063488.7	Zkscan7	209.613	-0.301395	0.123745	-2.43562	0.0148663	0.966612	187.454	231.773	221.303	242.373	221.237	242.176	198.342	171.953	174.5	205.022
ENSMUSG00000063011.8	Msln	3325.7	-0.387226	0.159225	-2.43195	0.0150179	0.97059	2880.96	3770.45	3448.08	3456.74	3729.62	4447.36	3219.98	2101.33	3420.2	2782.32
ENSMUSG00000030373.7	Psg28	3908.39	-1.41531	0.581791	-2.43268	0.0149875	0.97059	2131.67	5685.12	12354.3	3868.78	2739.94	3777.42	1200.99	2563.27	1551.77	3210.63
ENSMUSG00000028003.7	Lrat	35.6671	1.69733	0.702436	2.41635	0.0156771	0.972459	54.3932	16.9411	15.9454	15.0439	14.4001	22.375	30.0933	11.6578	160.881	14.9409
ENSMUSG00000106802.2	Gm42885	20.3897	0.918416	0.379476	2.42022	0.015511	0.972459	26.8752	13.9043	17.8782	16.7154	6.54549	14.4779	23.2539	20.4012	30.6439	33.2019
ENSMUSG00000062310.8	Glrp1	34.1504	0.877136	0.363327	2.41418	0.0157707	0.972459	43.8171	24.4837	14.979	31.7593	24.8729	26.3235	34.1969	36.4307	68.9489	35.6921
ENSMUSG00000061013.7	Mkx	55.8214	0.578707	0.238707	2.42434	0.0153363	0.972459	67.0333	44.6095	44.9371	46.8031	31.4183	55.2794	53.3471	84.5193	64.6928	65.5738
ENSMUSG00000073902.6	Gvin3	119.762	0.557671	0.231543	2.4085	0.0160181	0.972459	142.983	96.5407	99.5381	109.486	100.8	76.3382	202.446	103.463	149.815	116.207
ENSMUSG00000059159.7	Gm8129	54.9786	0.529529	0.219262	2.41505	0.0157331	0.972459	65.0269	44.9302	50.7355	38.4454	51.0548	39.4853	72.4974	53.9175	68.9489	64.7438
ENSMUSG00000092274.4	Neat1	136660	0.52947	0.218453	2.42373	0.0153622	0.972459	161460	111861	82067.3	123635	95573.3	146168	214745	179175	130540	121380
ENSMUSG00000113049.2	Gm48544	766.835	0.470659	0.195332	2.40954	0.0159728	0.972459	890.918	642.752	630.086	800.668	404.511	735.742	801.575	818.963	1034.23	908.903
ENSMUSG00000078249.6	Hmga1b	80.3626	0.439486	0.182523	2.40783	0.0160474	0.972459	92.5445	68.1807	61.3657	73.5478	72.0004	65.8088	97.1192	100.549	94.4855	78.0246
ENSMUSG00000045777.15	Ifitm10	126.404	0.391959	0.162739	2.40852	0.0160175	0.972459	143.178	109.631	117.416	101.964	121.746	97.397	119.005	138.437	160.881	154.389
ENSMUSG00000022489.7	Pde1b	450.81	0.364136	0.15037	2.4216	0.0154525	0.972459	507.112	394.508	388.005	440.451	362.62	386.956	444.56	467.771	655.44	460.677
ENSMUSG00000102543.6	Pcdhgc5	274.119	0.347952	0.143811	2.4195	0.0155418	0.972459	308.088	240.151	246.913	279.147	205.528	229.015	337.865	316.219	322.613	255.655
ENSMUSG00000029591.15	Ung	613.182	0.278605	0.114661	2.42983	0.0151061	0.972459	672.054	554.309	516.052	579.189	616.585	505.411	596.394	767.96	664.803	659.058
ENSMUSG00000049676.15	Catsperg1	451.281	0.274959	0.114053	2.41079	0.0159179	0.972459	493.501	409.061	365.295	416.213	387.493	467.242	470.549	536.261	508.179	459.017
ENSMUSG00000035873.9	Pawr	2225.57	0.181769	0.0752065	2.41693	0.0156521	0.972459	2366.47	2084.66	2207.23	2102.8	1985.9	2042.7	2184.5	2451.06	2347.67	2482.67
ENSMUSG00000018425.19	Dhx40	1595.04	-0.196226	0.0809781	-2.42319	0.0153847	0.972459	1487.57	1702.51	1790.24	1627.24	1559.14	1833.43	1541.6	1489.29	1473.46	1445.94
ENSMUSG00000016382.16	Pls3	2193.35	-0.218822	0.0905749	-2.41592	0.0156954	0.972459	2025.7	2360.99	2220.28	2261.59	2413.98	2548.12	2151.67	1799.68	2151.03	2000.42
ENSMUSG00000029999.15	Tgfa	1787.19	-0.263738	0.109503	-2.4085	0.0160181	0.972459	1625.38	1949.01	2285.03	1795.23	1908.66	1807.11	1603.15	1645.21	1776.5	1476.66
ENSMUSG00000045629.9	Sh3tc2	785.675	-0.264294	0.109353	-2.4169	0.0156535	0.972459	714.139	857.211	928.7	777.266	972.659	750.22	704.456	716.957	733.752	701.391
ENSMUSG00000045211.6	Nudt18	1076.47	-0.324565	0.134841	-2.40703	0.016083	0.972459	956.517	1196.42	1493.56	1089.84	1157.24	1045.04	954.777	874.338	928.681	1068.27
ENSMUSG00000021496.13	Pcbd2	141.928	-0.329723	0.136328	-2.4186	0.0155803	0.972459	125.51	158.345	154.139	165.482	149.237	164.522	132.684	112.207	126.832	130.318
ENSMUSG00000115817.2	Gm30246	96.4374	-0.683388	0.282327	-2.42055	0.015497	0.972459	74.3166	118.558	184.58	86.0843	81.164	122.404	64.2901	74.3187	71.5025	87.1551
ENSMUSG00000046490.8	Rnf222	21.9542	-0.872542	0.362177	-2.40916	0.0159892	0.972459	15.5402	28.3681	28.9917	35.9381	28.8001	19.7426	10.943	17.4868	21.2805	12.4507
ENSMUSG00000043541.17	Casc1	237.342	0.402251	0.16738	2.40321	0.0162517	0.979915	270.039	204.644	201.009	219.807	192.437	205.323	313.243	201.098	322.613	243.204
ENSMUSG00000021608.16	Lpcat1	2608.98	0.161898	0.0674177	2.40142	0.0163316	0.981988	2753.76	2464.2	2339.15	2524.86	2574.99	2417.81	2791.83	2631.76	2879.68	2711.77
ENSMUSG00000009545.15	Kcnq1	178.759	0.404333	0.168464	2.40011	0.0163899	0.982758	203.876	153.641	149.79	174.676	144.001	146.095	238.01	174.868	235.788	166.84
ENSMUSG00000041506.16	Rrp9	1278.26	0.188191	0.0784969	2.39743	0.0165105	0.987245	1360.7	1195.81	1102.17	1216.05	1244.95	1220.09	1322.74	1449.94	1361.95	1308.16
ENSMUSG00000105558.2	Gm5855	151.549	-0.333021	0.139217	-2.3921	0.0167523	0.998937	133.707	169.392	150.757	167.154	180.655	179	131.316	142.809	136.195	124.507
ENSMUSG00000036992.11	Nxt1	507.025	0.248196	0.103849	2.38997	0.0168496	0.998955	552.185	461.866	495.758	472.21	433.311	446.184	553.99	609.122	491.154	554.472
ENSMUSG00000032400.19	Zwilch	899.661	0.238743	0.0998946	2.38995	0.0168506	0.998955	974.556	824.765	790.023	835.77	898.041	775.227	987.606	1100.21	903.996	906.413
ENSMUSG00000023185.5	Ceacam14	5172.5	-1.48075	0.619806	-2.38906	0.0168914	0.998955	2728.98	7616.01	16981.9	5497.69	3550.27	4434.2	1459.52	3423.03	1825.02	4208.35
ENSMUSG00000011632.8	Pinlyp	22.4523	1.76347	0.876086	2.0129	0.0441251	0.999836	34.7393	10.1654	17.395	7.52193	9.16368	6.58088	13.6788	2.91446	114.064	8.30048
ENSMUSG00000028544.15	Slc5a9	19.8721	1.61285	0.802617	2.00949	0.0444847	0.999836	29.7974	9.94687	8.21431	6.68616	22.2547	2.63235	19.1503	5.82892	83.4196	10.7906
ENSMUSG00000046203.12	Sprr2g	54.6977	1.51093	0.824577	1.83237	0.0668959	0.999836	80.9993	28.3961	20.2942	27.5804	18.3274	47.3823	136.788	150.095	23.8342	13.2808
ENSMUSG00000054537.9	Tmprss11e	22.0641	1.50447	0.741729	2.02833	0.0425263	0.999836	32.602	11.5261	13.0463	13.3723	10.4728	9.21323	17.7824	7.28615	97.0391	8.30048
ENSMUSG00000020062.8	Slc5a8	23.0027	1.35018	0.662543	2.03788	0.0415621	0.999836	32.9742	13.0313	14.979	10.865	7.85458	18.4265	20.5181	14.5723	87.6757	9.13053
ENSMUSG00000039488.16	Cntn5	19.4349	1.31597	0.5592	2.35331	0.0186071	0.999836	27.4296	11.4402	2.41597	18.3869	9.16368	15.7941	28.7254	14.5723	34.0488	32.3719
ENSMUSG00000074715.4	Ccl28	38.1969	1.28951	0.562249	2.29349	0.02182	0.999836	54.3283	22.0655	35.2732	17.5512	18.3274	17.1103	39.6684	23.3157	131.088	23.2414
ENSMUSG00000023093.8	Pate12	810.49	1.25217	0.769324	1.62762	0.103605	0.999836	1141.76	479.223	212.123	1145.84	82.4731	476.456	1362.4	1117.7	1476.02	610.916
ENSMUSG00000098949.2	Gm27160	76.6484	1.2207	0.744613	1.63938	0.101135	0.999836	107.368	45.929	23.1933	105.307	11.7819	43.4338	144.995	115.121	134.493	34.862
ENSMUSG00000110622.2	Iqcn	27.088	1.16038	0.562699	2.06217	0.0391912	0.999836	37.4461	16.7299	10.6303	20.8942	26.1819	9.21323	80.7046	27.6874	28.9415	12.4507
ENSMUSG00000022598.7	Psca	136.395	1.12351	1.2233	0.918425	0.358397	0.999836	186.945	85.8454	18.8446	69.3689	31.4183	223.75	240.746	470.685	26.3878	9.96058
ENSMUSG00000020963.16	Tshr	29.8739	1.12079	0.538255	2.08227	0.0373182	0.999836	40.9433	18.8044	18.3614	29.2519	6.54549	21.0588	36.9326	16.0295	83.4196	27.3916
ENSMUSG00000090588.3	Muc21	20.9491	1.11082	0.521937	2.12826	0.0333153	0.999836	28.5393	13.3589	6.28153	20.8942	11.7819	14.4779	28.7254	32.0591	43.4122	9.96058
ENSMUSG00000044294.9	Krt84	254.537	1.08137	0.487834	2.21667	0.0266455	0.999836	345.369	163.706	107.752	163.811	196.365	186.897	396.684	102.006	518.393	364.391
ENSMUSG00000028386.2	Slc46a2	31.5166	1.07566	0.608942	1.76644	0.0773216	0.999836	42.5549	20.4783	20.7774	12.5365	18.3274	30.272	27.3575	18.944	109.807	14.1108
ENSMUSG00000014852.17	Adamts13	63.0077	1.05741	1.07513	0.983513	0.325355	0.999836	85.033	40.9824	14.4958	66.8616	64.1458	18.4265	68.3938	11.6578	11.0659	249.015
ENSMUSG00000030075.11	Cntn3	34.2624	1.04802	0.454379	2.30648	0.0210836	0.999836	46.4764	22.0485	15.9454	45.9673	7.85458	18.4265	45.1399	62.6609	36.6025	41.5024
ENSMUSG00000070469.13	Adamtsl3	32.4073	1.00553	0.457484	2.19796	0.0279519	0.999836	42.6493	22.1653	8.21431	20.0585	28.8001	31.5882	42.4041	20.4012	62.1391	45.6527
ENSMUSG00000090710.4	Pate11	1050.41	0.999212	0.723881	1.38035	0.167478	0.999836	1400.37	700.46	318.425	1578.77	163.637	741.007	1653.76	1489.29	1828.42	630.007
ENSMUSG00000024164.16	C3	1911.33	0.997447	0.931224	1.07111	0.284119	0.999836	2546.88	1275.78	1393.05	1251.15	1648.15	810.764	1370.61	408.024	7828.67	580.204
ENSMUSG00000099422.5	Gm4275	22.2172	0.992607	0.43182	2.29866	0.0215243	0.999836	29.8875	14.5469	23.1933	10.0292	7.85458	17.1103	20.5181	37.888	22.1317	39.0123
ENSMUSG00000002204.10	Napsa	143.46	0.984192	0.745085	1.32091	0.186531	0.999836	190.496	96.4247	102.92	97.7851	108.655	76.3382	105.326	51.003	522.649	83.0048
ENSMUSG00000029868.15	Trpv6	142.761	0.983508	0.837802	1.17391	0.240429	0.999836	189.476	96.0456	78.7608	66.8616	181.965	56.5956	134.052	46.6314	514.137	63.0837
ENSMUSG00000107506.2	Gm19254	17.5342	0.978259	0.905564	1.08028	0.280019	0.999836	23.3106	11.7577	5.31514	16.7154	1.3091	23.6912	31.4611	52.4603	7.66098	1.6601
ENSMUSG00000115207.2	Gm49132	17.4342	0.970859	0.486698	1.99479	0.0460658	0.999836	23.037	11.8313	5.79834	19.2227	13.091	9.21323	38.3005	16.0295	18.7268	19.0911
ENSMUSG00000039196.3	Orm1	561.884	0.96016	1.22836	0.781662	0.434413	0.999836	742.241	381.526	98.5717	350.188	111.273	966.073	978.031	1860.88	89.3781	40.6724
ENSMUSG00000026420.17	Il24	20.0809	0.911722	0.552596	1.64989	0.0989654	0.999836	26.4882	13.6736	10.6303	30.9235	3.92729	9.21323	19.1503	42.2597	22.1317	22.4113
ENSMUSG00000082322.3	Gm9164	18.9878	0.908012	0.440609	2.06081	0.0393209	0.999836	24.99	12.9856	10.6303	24.2373	6.54549	10.5294	27.3575	26.2301	28.9415	17.431
ENSMUSG00000061080.12	Lsamp	30.1427	0.896086	0.537267	1.66786	0.0953433	0.999836	39.0322	21.2531	6.76473	21.73	14.4001	42.1176	49.2435	59.7464	26.3878	20.7512
ENSMUSG00000046245.14	Pilra	16.9632	0.884341	0.413354	2.13943	0.0324011	0.999836	21.7018	12.2245	9.6639	11.7008	19.6365	7.89705	23.2539	13.1151	25.5366	24.9015
ENSMUSG00000049252.18	Lrp1b	22.0948	0.882602	0.489922	1.80152	0.0716214	0.999836	28.247	15.9426	6.76473	15.0439	28.8001	13.1618	20.5181	30.6018	17.8756	43.9926
ENSMUSG00000047819.4	Tigd4	18.9746	0.87461	0.65545	1.33437	0.182084	0.999836	24.6826	13.2666	12.5631	14.2081	5.23639	21.0588	57.4508	20.4012	5.10732	15.7709
ENSMUSG00000026327.9	Serpinb11	22.2526	0.847435	0.641921	1.32015	0.186784	0.999836	28.4746	16.0305	1.93278	26.7446	17.0183	18.4265	53.3471	16.0295	21.2805	23.2414
ENSMUSG00000046610.16	Oacyl	18.2983	0.841198	0.395835	2.12512	0.0335766	0.999836	23.0463	13.5503	10.1471	12.5365	13.091	18.4265	21.886	13.1151	29.7927	27.3916
ENSMUSG00000003545.4	Fosb	1046.42	0.839725	0.573748	1.46358	0.143309	0.999836	1342.86	749.983	641.199	1157.54	818.186	383.007	2727.54	1270.7	778.867	594.315
ENSMUSG00000031757.8	Mt4	24.3914	0.835952	0.415804	2.01045	0.0443839	0.999836	31.1906	17.5922	12.0799	17.5512	11.7819	28.9559	45.1399	34.9735	26.3878	18.2611
ENSMUSG00000035864.15	Syt1	27.576	0.831653	0.36383	2.28583	0.0222643	0.999836	35.0501	20.1019	14.0126	21.73	15.7092	28.9559	46.5078	26.2301	42.561	24.9015
ENSMUSG00000022132.16	Cldn10	80.1502	0.830919	0.402218	2.06584	0.0388436	0.999836	102.433	57.8673	51.7018	41.7885	40.582	97.397	132.684	87.4338	148.112	41.5024
ENSMUSG00000105297.2	1700052H01Rik	21.5089	0.822125	0.345733	2.37792	0.0174107	0.999836	27.4462	15.5716	16.4286	11.7008	11.7819	22.375	32.829	24.7729	28.9415	23.2414
ENSMUSG00000104301.4	Wdr49	21.6252	0.818487	0.356307	2.29714	0.0216107	0.999836	28.0859	15.1646	20.2942	16.7154	7.85458	15.7941	34.1969	27.6874	26.3878	24.0714
ENSMUSG00000086695.2	Gm15247	117.693	0.8164	0.397421	2.05425	0.0399519	0.999836	150.41	84.9759	87.4583	77.7266	61.5276	113.191	172.352	249.186	132.79	47.3128
ENSMUSG00000042212.4	Sprr2d	75.573	0.816177	1.05659	0.772465	0.439839	0.999836	96.366	54.7801	11.1135	47.6389	37.9638	122.404	108.062	227.328	44.2635	5.81034
ENSMUSG00000033966.9	Cdkl4	70.8863	0.805815	0.384087	2.098	0.0359049	0.999836	89.8289	51.9437	52.185	28.4162	91.6368	35.5367	97.1192	55.3747	72.3537	134.468
ENSMUSG00000110524.2	Gm39228	20.7882	0.805618	0.516408	1.56004	0.11875	0.999836	26.2683	15.3082	17.395	8.3577	10.4728	25.0073	20.5181	16.0295	51.9244	16.601
ENSMUSG00000098120.2	Gm5914	23.2625	0.795214	0.351968	2.25934	0.0238625	0.999836	29.5422	16.9828	22.227	14.2081	17.0183	14.4779	24.6218	20.4012	37.4537	35.6921
ENSMUSG00000097396.2	Gm26556	16.6441	0.786467	0.439861	1.78799	0.0737778	0.999836	20.6428	12.6453	6.76473	8.3577	14.4001	21.0588	19.1503	24.7729	18.7268	19.9212
ENSMUSG00000030713.7	Klk7	522.739	0.784426	0.796259	0.985139	0.324556	0.999836	661.485	383.993	287.018	256.581	247.419	744.955	938.363	1345.02	226.425	136.128
ENSMUSG00000027513.12	Pck1	41.8828	0.784258	0.530013	1.4797	0.138954	0.999836	52.8476	30.9179	32.3741	30.9235	31.4183	28.9559	28.7254	29.1446	131.939	21.5813
ENSMUSG00000099798.2	Gm29168	27.6187	0.7815	0.382731	2.0419	0.0411611	0.999836	35.0896	20.1477	26.0925	12.5365	28.8001	13.1618	46.5078	30.6018	40.0074	23.2414
ENSMUSG00000111951.2	Gm48755	20.1021	0.775754	0.424293	1.82835	0.0674977	0.999836	25.1352	15.069	10.6303	14.2081	18.3274	17.1103	39.6684	13.1151	17.8756	29.8817
ENSMUSG00000065304.3	Gm23245	16.98	0.773872	0.425175	1.82013	0.0687396	0.999836	21.1493	12.8107	13.0463	6.68616	14.4001	17.1103	19.1503	16.0295	17.8756	31.5418
ENSMUSG00000104213.6	Ighd	22.2945	0.770436	0.426097	1.80813	0.0705869	0.999836	28.2364	16.3525	10.6303	25.9089	15.7092	13.1618	41.0363	30.6018	25.5366	15.7709
ENSMUSG00000091159.2	Gm17545	16.7413	0.768737	0.379445	2.02595	0.0427698	0.999836	21.2706	12.212	11.5967	17.5512	7.85458	11.8456	19.1503	24.7729	19.5781	21.5813
ENSMUSG00000083043.2	Gm13433	21.9544	0.767443	0.346717	2.21345	0.0268663	0.999836	27.8435	16.0653	14.4958	20.8942	15.7092	13.1618	34.1969	29.1446	28.9415	19.0911
ENSMUSG00000077737.3	Snord72	23.3144	0.766332	0.376546	2.03516	0.0418347	0.999836	29.2014	17.4275	16.4286	12.5365	10.4728	30.272	23.2539	36.4307	27.2391	29.8817
ENSMUSG00000059213.8	Ddn	18.7491	0.765086	0.40713	1.87922	0.0602147	0.999836	23.6582	13.84	16.9118	10.865	10.4728	17.1103	34.1969	11.6578	25.5366	23.2414
ENSMUSG00000038300.7	Pth2	76.7214	0.76218	0.507569	1.50163	0.133193	0.999836	96.6871	56.7557	37.6892	71.0404	30.1092	88.1838	150.466	158.838	43.4122	34.032
ENSMUSG00000065725.3	Gm26165	20.2466	0.758476	0.425963	1.78061	0.0749755	0.999836	25.8792	14.6139	18.8446	13.3723	15.7092	10.5294	31.4611	39.3452	13.6195	19.0911
ENSMUSG00000077380.3	Gm22661	19.9977	0.75433	0.460859	1.63679	0.101674	0.999836	24.8425	15.1528	13.5295	11.7008	28.8001	6.58088	17.7824	20.4012	23.8342	37.3522
ENSMUSG00000086741.2	Gm15816	21.5629	0.754103	0.547543	1.37725	0.168435	0.999836	26.9368	16.1891	11.1135	20.8942	28.8001	3.94853	23.2539	21.8584	15.322	47.3128
ENSMUSG00000040522.6	Tlr8	20.4009	0.75119	0.376794	1.99363	0.0461922	0.999836	25.724	15.0778	13.0463	18.3869	14.4001	14.4779	30.0933	30.6018	28.0903	14.1108
ENSMUSG00000052368.3	Gm9873	30.8345	0.750856	0.341091	2.20134	0.0277121	0.999836	38.3691	23.2999	18.8446	28.4162	23.5638	22.375	19.1503	39.3452	47.6683	47.3128
ENSMUSG00000085085.3	1700086P04Rik	19.9334	0.750295	0.382648	1.9608	0.0499027	0.999836	25.0697	14.7972	11.5967	20.0585	19.6365	7.89705	27.3575	29.1446	24.6854	19.0911
ENSMUSG00000027360.6	Hdc	69.8642	0.749308	0.42738	1.75326	0.0795574	0.999836	87.507	52.2214	54.1178	57.6681	54.9821	42.1176	68.3938	55.3747	186.417	39.8423
ENSMUSG00000022490.8	Ppp1r1a	16.6969	0.745717	0.397397	1.8765	0.060586	0.999836	20.916	12.4778	12.5631	15.0439	13.091	9.21323	10.943	24.7729	25.5366	22.4113
ENSMUSG00000074345.5	Tnfaip8l3	29.5826	0.745639	0.319841	2.33128	0.0197387	0.999836	36.7839	22.3813	19.3278	24.2373	19.6365	26.3235	45.1399	20.4012	43.4122	38.1822
ENSMUSG00000014599.11	Csf1	1383.03	0.744914	0.550495	1.35317	0.176001	0.999836	1732.27	1033.8	1163.05	1017.97	1038.11	916.058	1060.1	977.801	4025.42	865.741
ENSMUSG00000085129.2	5031425F14Rik	18.6184	0.744344	0.378784	1.96509	0.0494039	0.999836	23.2044	14.0324	11.1135	20.0585	9.16368	15.7941	23.2539	17.4868	24.6854	27.3916
ENSMUSG00000086624.2	Gm16130	16.578	0.742977	0.399268	1.86085	0.0627659	0.999836	20.5303	12.6257	8.69751	14.2081	7.85458	19.7426	20.5181	20.4012	21.2805	19.9212
ENSMUSG00000061540.4	Orm2	149.123	0.742569	0.949007	0.782469	0.433939	0.999836	186.67	111.576	36.2396	112.829	40.582	256.654	273.575	380.337	58.7342	34.032
ENSMUSG00000108014.2	Gm44380	20.0068	0.735102	0.400303	1.83636	0.0663041	0.999836	25.4805	14.5332	19.3278	21.73	6.54549	10.5294	23.2539	29.1446	22.1317	27.3916
ENSMUSG00000109724.2	Gm18194	27.9146	0.73422	0.372404	1.97157	0.0486586	0.999836	34.9421	20.887	30.4413	15.0439	19.6365	18.4265	24.6218	26.2301	37.4537	51.463
ENSMUSG00000047990.7	C2cd4a	66.2848	0.733758	0.464205	1.58068	0.113952	0.999836	82.3867	50.1829	21.2606	65.1901	41.8911	72.3897	35.5648	80.1476	154.071	59.7635
ENSMUSG00000027202.13	Slc12a1	21.3483	0.725118	0.370157	1.95895	0.050119	0.999836	26.5787	16.1179	14.979	16.7154	23.5638	9.21323	36.9326	18.944	25.5366	24.9015
ENSMUSG00000029151.15	Slc30a3	124.436	0.724783	1.15402	0.628052	0.52997	0.999836	155.056	93.8165	19.811	109.486	28.8001	217.169	221.596	351.192	38.3049	9.13053
ENSMUSG00000101268.7	2010310C07Rik	45.0232	0.723694	0.324288	2.23164	0.0256387	0.999836	56.4685	33.5779	37.206	36.7739	39.2729	21.0588	88.9119	45.1741	52.7757	39.0123
ENSMUSG00000067352.7	Gm14149	24.6074	0.707171	0.357471	1.97826	0.0478992	0.999836	30.5697	18.6452	20.7774	18.3869	22.2547	13.1618	28.7254	27.6874	45.1147	20.7512
ENSMUSG00000056270.4	Prr9	1660.49	0.703678	1.06784	0.658972	0.509914	0.999836	2057.59	1263.39	369.161	1041.37	517.093	3125.92	3129.7	4320.69	623.093	156.879
ENSMUSG00000109913.2	Gm30694	22.2719	0.70316	0.391855	1.79444	0.0727429	0.999836	27.4118	17.1321	20.7774	8.3577	17.0183	22.375	27.3575	17.4868	35.7513	29.0517
ENSMUSG00000104183.2	1700054O19Rik	18.6623	0.698525	0.383657	1.8207	0.0686526	0.999836	23.3446	13.9801	14.979	13.3723	13.091	14.4779	35.5648	23.3157	18.7268	15.7709
ENSMUSG00000111027.2	Gm2981	21.6175	0.696429	0.415761	1.67507	0.0939205	0.999836	26.978	16.257	26.0925	10.0292	9.16368	19.7426	27.3575	21.8584	23.8342	34.862
ENSMUSG00000039699.15	Batf2	25.4369	0.695378	0.428734	1.62193	0.104818	0.999836	31.1308	19.7429	17.8782	12.5365	26.1819	22.375	39.6684	13.1151	47.6683	24.0714
ENSMUSG00000073424.10	Cyp4f15	22.9825	0.694299	0.450593	1.54085	0.123352	0.999836	28.2398	17.7253	8.69751	26.7446	14.4001	21.0588	38.3005	18.944	37.4537	18.2611
ENSMUSG00000020216.14	Jsrp1	27.9944	0.693627	0.368161	1.88403	0.0595607	0.999836	34.0727	21.916	11.5967	20.8942	19.6365	35.5367	28.7254	37.888	31.4952	38.1822
ENSMUSG00000087263.2	Gm15726	33.5618	0.689474	0.405938	1.69847	0.089419	0.999836	41.5942	25.5295	22.227	23.4016	19.6365	36.8529	61.5544	56.832	27.2391	20.7512
ENSMUSG00000051242.2	Pcdhb9	18.8051	0.681215	0.436614	1.56022	0.118707	0.999836	22.9232	14.687	11.1135	20.0585	11.7819	15.7941	23.2539	8.74338	30.6439	29.0517
ENSMUSG00000064057.13	Scgb3a1	25.9473	0.681028	0.342003	1.99129	0.046449	0.999836	31.6986	20.196	17.8782	20.8942	19.6365	22.375	21.886	32.0591	25.5366	47.3128
ENSMUSG00000117710.2	Gm10817	17.026	0.680647	0.409875	1.66062	0.0967896	0.999836	20.8708	13.1812	16.4286	10.0292	10.4728	15.7941	15.0466	14.5723	29.7927	24.0714
ENSMUSG00000112849.2	Gm18040	19.2038	0.680637	0.507599	1.34089	0.179955	0.999836	23.3845	15.0231	12.5631	13.3723	11.7819	22.375	28.7254	4.37169	27.2391	33.2019
ENSMUSG00000097381.3	A230087F16Rik	24.0338	0.678123	0.428137	1.58389	0.113218	0.999836	29.9902	18.0774	26.5757	23.4016	7.85458	14.4779	35.5648	23.3157	19.5781	41.5024
ENSMUSG00000108362.2	Gm18561	32.0813	0.67552	0.353556	1.91064	0.0560504	0.999836	39.4801	24.6824	22.7102	30.0877	24.8729	21.0588	47.8756	30.6018	57.0318	22.4113
ENSMUSG00000032110.5	Acrv1	16.886	0.674926	0.425756	1.58524	0.112912	0.999836	21.0054	12.7665	15.9454	16.7154	3.92729	14.4779	21.886	17.4868	26.3878	18.2611
ENSMUSG00000089265.2	Gm22888	24.4491	0.673314	0.372088	1.80956	0.0703648	0.999836	30.519	18.3791	19.3278	29.2519	13.091	11.8456	41.0363	30.6018	25.5366	24.9015
ENSMUSG00000087397.2	Rapgef3os2	24.2862	0.673263	0.361847	1.86063	0.0627969	0.999836	30.0621	18.5103	25.1261	20.0585	18.3274	10.5294	25.9896	21.8584	40.8586	31.5418
ENSMUSG00000038239.12	Hrc	43.065	0.671535	0.391641	1.71467	0.086406	0.999836	52.6182	33.5118	24.1597	46.8031	17.0183	46.0661	39.6684	33.5163	80.0147	57.2733
ENSMUSG00000118448.2	Gm50492	192.708	0.671231	0.690898	0.971535	0.331282	0.999836	236.766	148.65	68.1305	175.512	85.0913	265.867	411.73	346.821	103.849	84.6649
ENSMUSG00000050097.7	Ces2b	22.8439	0.670208	1.21452	0.551828	0.581066	0.999836	27.9506	17.7373	4.34875	14.2081	47.1275	5.2647	35.5648	1.45723	69.8001	4.98029
ENSMUSG00000035694.16	Caps2	19.3638	0.670192	0.457245	1.46572	0.142726	0.999836	24.0783	14.6494	20.2942	22.5658	10.4728	5.2647	15.0466	23.3157	27.2391	30.7118
ENSMUSG00000117648.2	Gm32282	20.5398	0.668872	0.380741	1.75676	0.0789581	0.999836	25.1931	15.8865	13.5295	25.0731	11.7819	13.1618	17.7824	23.3157	29.7927	29.8817
ENSMUSG00000066677.13	Ifi208	40.5764	0.667108	0.635838	1.04918	0.294096	0.999836	49.8719	31.2808	34.3068	38.4454	51.0548	1.31618	84.8083	20.4012	52.7757	41.5024
ENSMUSG00000079162.9	Trim43b	21.0169	0.662696	0.401981	1.64858	0.0992345	0.999836	26.0748	15.9589	15.4622	23.4016	6.54549	18.4265	27.3575	34.9735	18.7268	23.2414
ENSMUSG00000113516.2	Gm47368	17.5789	0.657692	0.436713	1.50601	0.132066	0.999836	21.5533	13.6046	13.0463	12.5365	22.2547	6.58088	24.6218	24.7729	11.9171	24.9015
ENSMUSG00000028780.14	Sema3c	152.693	0.656181	0.565982	1.15937	0.246307	0.999836	186.626	118.759	109.202	101.964	125.673	138.198	121.741	103.463	434.974	86.325
ENSMUSG00000040405.14	Havcr1	139.591	0.655637	0.439738	1.49097	0.135969	0.999836	170.436	108.747	100.988	100.292	106.037	127.669	109.43	80.1476	398.371	93.7955
ENSMUSG00000070570.6	Slc17a7	25.3944	0.653781	0.430029	1.52032	0.128431	0.999836	31.4324	19.3564	25.1261	14.2081	14.4001	23.6912	47.8756	40.8024	21.2805	15.7709
ENSMUSG00000036040.15	Adamtsl2	48.1446	0.652884	0.29137	2.24073	0.0250433	0.999836	58.1535	38.1356	23.6765	31.7593	53.673	43.4338	51.9793	67.0326	62.1391	51.463
ENSMUSG00000095620.8	Csta2	26.7153	0.651632	0.352788	1.8471	0.0647332	0.999836	32.4047	21.0258	14.979	19.2227	20.9456	28.9559	41.0363	32.0591	36.6025	19.9212
ENSMUSG00000028197.5	Col24a1	55.399	0.647689	0.466187	1.38933	0.164731	0.999836	67.0279	43.77	23.1933	25.9089	69.3822	56.5956	34.1969	53.9175	128.534	51.463
ENSMUSG00000056656.7	Apol8	161.182	0.647204	0.408949	1.5826	0.113512	0.999836	196.786	125.579	94.7062	127.037	201.601	78.9705	393.948	147.18	146.41	99.6058
ENSMUSG00000116890.2	Gm49617	21.1974	0.643977	0.323131	1.99293	0.0462691	0.999836	25.8148	16.5801	15.4622	16.7154	14.4001	19.7426	27.3575	26.2301	28.0903	21.5813
ENSMUSG00000025038.8	Efhc2	25.8954	0.643659	0.419255	1.53524	0.124724	0.999836	31.363	20.4278	14.0126	30.9235	14.4001	22.375	30.0933	17.4868	27.2391	50.633
ENSMUSG00000018341.13	Il12rb2	16.6796	0.642817	0.425651	1.5102	0.130993	0.999836	20.2806	13.0787	11.5967	9.19347	11.7819	19.7426	25.9896	23.3157	11.0659	20.7512
ENSMUSG00000031097.16	Tnni2	26.3347	0.642235	0.294977	2.17723	0.029463	0.999836	32.2786	20.3908	24.1597	16.7154	20.9456	19.7426	36.9326	29.1446	31.4952	31.5418
ENSMUSG00000113911.2	Gm21930	30.6889	0.642223	0.286603	2.24081	0.0250383	0.999836	37.2654	24.1125	19.811	26.7446	22.2547	27.6397	30.0933	46.6314	38.3049	34.032
ENSMUSG00000103999.2	Gm38026	22.3796	0.641476	0.369386	1.7366	0.0824579	0.999836	27.245	17.5142	17.395	15.8796	13.091	23.6912	15.0466	39.3452	25.5366	29.0517
ENSMUSG00000064720.3	Gm25856	27.5643	0.6384	0.355986	1.79333	0.0729199	0.999836	33.0496	22.0789	18.8446	11.7008	26.1819	31.5882	24.6218	33.5163	40.8586	33.2019
ENSMUSG00000075394.5	Hoxc4	28.3014	0.637944	0.582149	1.09584	0.273148	0.999836	34.147	22.4558	7.24792	18.3869	56.2912	7.89705	42.4041	26.2301	28.9415	39.0123
ENSMUSG00000057818.9	1600029O15Rik	17.6345	0.636751	0.349656	1.82108	0.0685953	0.999836	21.5618	13.7072	14.0126	15.8796	13.091	11.8456	17.7824	24.7729	21.2805	22.4113
ENSMUSG00000062257.14	Opcml	17.7705	0.636475	0.528926	1.20333	0.228847	0.999836	21.4319	14.1092	11.5967	13.3723	22.2547	9.21323	17.7824	14.5723	43.4122	9.96058
ENSMUSG00000038094.16	Atp13a4	51.6297	0.635888	0.293542	2.16626	0.0302911	0.999836	62.0633	41.1962	23.1933	41.7885	41.8911	57.9117	67.0259	51.003	62.9903	67.2339
ENSMUSG00000082893.2	Gm11383	21.6953	0.634425	0.377398	1.68105	0.0927538	0.999836	26.1157	17.275	10.6303	21.73	20.9456	15.7941	20.5181	29.1446	34.0488	20.7512
ENSMUSG00000070423.7	Olfr558	19.0328	0.631284	0.467599	1.35005	0.176999	0.999836	22.8977	15.168	6.76473	15.8796	26.1819	11.8456	32.829	21.8584	15.322	21.5813
ENSMUSG00000072963.3	Gm10447	19.828	0.629478	0.489653	1.28556	0.198597	0.999836	24.4805	15.1755	24.1597	23.4016	3.92729	9.21323	20.5181	21.8584	30.6439	24.9015
ENSMUSG00000119227.1	U5	26.0381	0.628745	0.341221	1.84263	0.0653826	0.999836	31.7842	20.2919	17.8782	22.5658	14.4001	26.3235	31.4611	45.1741	28.0903	22.4113
ENSMUSG00000093919.2	Gm20760	21.442	0.628555	0.410881	1.52977	0.126073	0.999836	26.2235	16.6605	20.7774	11.7008	10.4728	23.6912	17.7824	40.8024	26.3878	19.9212
ENSMUSG00000030865.5	Chp2	21.0582	0.628525	0.367992	1.70799	0.0876386	0.999836	25.3914	16.7251	15.9454	14.2081	19.6365	17.1103	35.5648	13.1151	23.8342	29.0517
ENSMUSG00000093446.2	Gm20694	18.9929	0.627263	0.534856	1.17277	0.240889	0.999836	22.7756	15.2103	4.34875	18.3869	11.7819	26.3235	30.0933	17.4868	14.4707	29.0517
ENSMUSG00000015090.14	Ptgds	729.475	0.624027	1.22363	0.50998	0.610066	0.999836	884.83	574.119	194.244	468.031	90.3277	1543.87	1232.46	2086.75	172.798	47.3128
ENSMUSG00000040205.9	Cuzd1	36.8697	0.623625	0.723587	0.861852	0.388769	0.999836	44.6961	29.0432	31.8909	50.1462	15.7092	18.4265	19.1503	10.2006	134.493	14.9409
ENSMUSG00000089570.3	Mir669m-1	36.1008	0.621991	0.366111	1.69891	0.0893352	0.999836	43.2805	28.921	18.8446	16.7154	30.1092	50.0147	41.0363	53.9175	39.1561	39.0123
ENSMUSG00000117257.2	Gm4948	21.3186	0.621979	0.527988	1.17802	0.23879	0.999836	25.9046	16.7325	14.979	12.5365	13.091	26.3235	49.2435	24.7729	22.1317	7.47044
ENSMUSG00000112863.2	Gm19181	28.5266	0.621254	0.437156	1.42113	0.15528	0.999836	34.4889	22.5643	19.3278	27.5804	15.7092	27.6397	54.715	10.2006	33.1976	39.8423
ENSMUSG00000118295.2	Gm8437	21.3188	0.61758	0.394867	1.56402	0.117813	0.999836	26.087	16.5506	25.6093	11.7008	11.7819	17.1103	20.5181	27.6874	21.2805	34.862
ENSMUSG00000064927.3	Gm22043	20.8234	0.616453	0.396935	1.55303	0.120415	0.999836	24.9468	16.7001	16.9118	9.19347	19.6365	21.0588	32.829	13.1151	28.9415	24.9015
ENSMUSG00000067835.5	Gm14661	38.0602	0.614695	0.310156	1.98189	0.0474915	0.999836	46.4124	29.708	31.8909	40.9527	14.4001	31.5882	36.9326	55.3747	48.5196	44.8226
ENSMUSG00000032338.10	Hcn4	946.958	0.614209	0.412404	1.48934	0.136399	0.999836	1145.44	748.475	711.746	807.354	846.986	627.816	1640.08	403.653	1357.7	1180.33
ENSMUSG00002074868.1	ENSMUSG00002074868	20.5464	0.612317	0.466881	1.31151	0.189686	0.999836	24.8919	16.2008	18.3614	8.3577	15.7092	22.375	46.5078	16.0295	20.4293	16.601
ENSMUSG00000082220.4	Gm12943	16.5095	0.611436	0.401823	1.52165	0.128096	0.999836	20.0878	12.9311	14.4958	8.3577	15.7092	13.1618	27.3575	21.8584	17.0244	14.1108
ENSMUSG00000084201.2	Gm11926	30.3058	0.610388	0.327454	1.86404	0.062316	0.999836	36.5686	24.0429	28.9917	13.3723	28.8001	25.0073	41.0363	30.6018	30.6439	43.9926
ENSMUSG00000050189.5	Etos1	26.3525	0.607893	0.31659	1.92013	0.0548414	0.999836	32.2242	20.4808	22.227	24.2373	14.4001	21.0588	34.1969	39.3452	22.983	32.3719
ENSMUSG00000009246.15	Trpm5	53.033	0.605461	0.336533	1.79912	0.0720004	0.999836	63.3183	42.7477	25.1261	40.9527	70.6913	34.2206	65.658	42.2597	70.6513	74.7044
ENSMUSG00000037095.9	Lrg1	110.445	0.603709	0.385631	1.56551	0.117463	0.999836	132.68	88.2092	69.58	71.8762	96.8732	114.507	123.109	56.832	253.664	97.1157
ENSMUSG00000117694.2	Snhg4	17.3873	0.602356	0.466267	1.29187	0.196403	0.999836	20.5494	14.2252	7.24792	14.2081	17.0183	18.4265	10.943	21.8584	17.0244	32.3719
ENSMUSG00000095079.7	Igha	20.9599	0.600879	0.623385	0.963898	0.335097	0.999836	25.2045	16.7154	6.28153	15.8796	9.16368	35.5367	25.9896	49.5458	15.322	9.96058
ENSMUSG00000071040.3	Gm9386	25.0664	0.599921	0.420273	1.42746	0.153448	0.999836	30.5486	19.5842	26.0925	23.4016	20.9456	7.89705	17.7824	43.7169	37.4537	23.2414
ENSMUSG00000030762.12	Aqp8	461.953	0.598239	0.544386	1.09892	0.271801	0.999836	556.011	367.895	204.391	374.425	413.675	479.088	300.933	295.818	1184.05	443.246
ENSMUSG00000032915.7	Adgre4	34.5476	0.597354	0.426132	1.4018	0.160974	0.999836	41.7121	27.3832	26.5757	40.9527	20.9456	21.0588	61.5544	17.4868	59.5854	28.2216
ENSMUSG00000064833.3	Gm25926	21.5412	0.596984	0.429455	1.3901	0.164499	0.999836	26.4946	16.5878	27.0589	20.8942	5.23639	13.1618	28.7254	27.6874	23.8342	25.7315
ENSMUSG00000041538.17	H2-Ob	17.1266	0.596463	0.38682	1.54196	0.123082	0.999836	20.7873	13.4659	14.4958	18.3869	14.4001	6.58088	21.886	17.4868	24.6854	19.0911
ENSMUSG00000095134.3	Mid1-ps1	200.502	0.59635	0.328285	1.81656	0.0692846	0.999836	241.621	159.382	164.286	151.274	91.6368	230.331	246.218	340.992	264.73	114.547
ENSMUSG00000044827.11	Tlr1	29.0338	0.594799	0.408642	1.45555	0.145517	0.999836	35.0974	22.9702	25.6093	33.4308	11.7819	21.0588	38.3005	21.8584	55.3293	24.9015
ENSMUSG00000104631.2	Gm43774	39.7992	0.592823	0.263213	2.25226	0.0243059	0.999836	48.4814	31.117	39.1388	27.5804	30.1092	27.6397	49.2435	59.7464	44.2635	40.6724
ENSMUSG00000100303.4	2600014E21Rik	18.9609	0.59213	0.452785	1.30775	0.190958	0.999836	22.3613	15.5606	8.69751	14.2081	27.491	11.8456	23.2539	13.1151	31.4952	21.5813
ENSMUSG00000112594.2	Gm48333	17.5625	0.592056	0.368339	1.60737	0.107973	0.999836	21.1986	13.9263	16.4286	11.7008	11.7819	15.7941	16.4145	24.7729	17.8756	25.7315
ENSMUSG00000084947.2	Gm15594	20.8741	0.590654	0.443695	1.33122	0.183117	0.999836	24.8888	16.8593	8.21431	25.0731	13.091	21.0588	31.4611	17.4868	32.3464	18.2611
ENSMUSG00000105726.2	Gm42443	27.5713	0.58954	0.309786	1.90306	0.0570331	0.999836	33.281	21.8615	26.0925	25.9089	17.0183	18.4265	28.7254	26.2301	39.1561	39.0123
ENSMUSG00000109649.2	Gm45521	27.9995	0.589161	0.453503	1.29913	0.193898	0.999836	34.0178	21.9812	29.4749	30.9235	20.9456	6.58088	46.5078	26.2301	43.4122	19.9212
ENSMUSG00000108103.2	Gm44081	17.7541	0.588246	0.384223	1.531	0.125769	0.999836	21.2057	14.3024	14.0126	11.7008	17.0183	14.4779	20.5181	20.4012	29.7927	14.1108
ENSMUSG00000117111.2	Tpt1-ps7	20.7872	0.58787	0.345839	1.69984	0.0891614	0.999836	24.8395	16.7349	19.3278	10.865	19.6365	17.1103	20.5181	23.3157	29.7927	25.7315
ENSMUSG00000023873.14	1700010I14Rik	45.7574	0.587343	0.28884	2.03346	0.0420065	0.999836	55.2498	36.265	36.2396	48.4747	36.6547	23.6912	71.1295	43.7169	62.9903	43.1625
ENSMUSG00000101061.2	Platr1	17.0661	0.585461	0.40845	1.43337	0.151751	0.999836	20.352	13.7802	11.5967	13.3723	22.2547	7.89705	27.3575	14.5723	18.7268	20.7512
ENSMUSG00000001823.6	Hoxd12	19.4938	0.583852	0.461332	1.26558	0.205664	0.999836	23.1602	15.8275	14.0126	12.5365	17.0183	19.7426	35.5648	5.82892	24.6854	26.5615
ENSMUSG00000116280.2	Gm49435	38.91	0.583841	0.31067	1.8793	0.0602039	0.999836	47.2481	30.572	47.8363	25.9089	28.8001	19.7426	43.772	45.1741	51.0732	48.9729
ENSMUSG00000042707.7	Dnali1	18.002	0.583613	0.481781	1.21137	0.225755	0.999836	21.8785	14.1255	21.7438	15.0439	5.23639	14.4779	31.4611	11.6578	16.1732	28.2216
ENSMUSG00000056073.17	Grik2	16.544	0.583469	0.444063	1.31393	0.188869	0.999836	19.6283	13.4596	12.5631	15.0439	17.0183	9.21323	19.1503	7.28615	24.6854	27.3916
ENSMUSG00000097476.2	Gm26583	37.9745	0.582378	0.327732	1.77699	0.0755693	0.999836	45.6177	30.3314	31.4077	30.9235	43.2002	15.7941	62.9223	32.0591	46.8171	40.6724
ENSMUSG00000084381.2	AA413626	25.2757	0.582233	0.385994	1.5084	0.131452	0.999836	30.9767	19.5747	30.4413	24.2373	13.091	10.5294	34.1969	34.9735	31.4952	23.2414
ENSMUSG00000070577.6	Gm572	18.4441	0.581928	0.537976	1.0817	0.279387	0.999836	22.6544	14.2339	30.9245	14.2081	7.85458	3.94853	24.6218	24.7729	22.1317	19.0911
ENSMUSG00000026938.11	Fcna	16.4954	0.579661	0.466977	1.2413	0.214494	0.999836	19.3925	13.5983	11.1135	9.19347	24.8729	9.21323	17.7824	10.2006	24.6854	24.9015
ENSMUSG00000079419.5	Ms4a6c	43.4448	0.579475	0.322198	1.7985	0.0720973	0.999836	51.816	35.0735	29.9581	34.2666	49.7457	26.3235	61.5544	39.3452	71.5025	34.862
ENSMUSG00000056468.4	5730596B20Rik	27.1474	0.579003	0.310034	1.86755	0.0618249	0.999836	32.0378	22.2569	20.2942	17.5512	27.491	23.6912	30.0933	23.3157	34.9	39.8423
ENSMUSG00000104987.2	2810432F15Rik	29.8438	0.578432	0.33176	1.74352	0.0812421	0.999836	35.8195	23.868	20.7774	20.8942	30.1092	23.6912	36.9326	52.4603	30.6439	23.2414
ENSMUSG00000036743.5	Psma8	26.7047	0.577458	0.36313	1.59022	0.111785	0.999836	31.9517	21.4576	25.1261	20.0585	28.8001	11.8456	17.7824	33.5163	39.1561	37.3522
ENSMUSG00000115752.2	1700010G06Rik	21.8354	0.577031	0.333221	1.73168	0.0833308	0.999836	26.0853	17.5854	13.5295	20.0585	18.3274	18.4265	24.6218	33.5163	22.1317	24.0714
ENSMUSG00002075761.1	ENSMUSG00002075761	26.1672	0.575452	0.330195	1.74276	0.0813749	0.999836	31.7907	20.5436	23.6765	21.73	15.7092	21.0588	30.0933	46.6314	25.5366	24.9015
ENSMUSG00000097167.2	Gm16740	24.3831	0.574243	0.321593	1.78562	0.0741612	0.999836	29.2433	19.5228	20.7774	19.2227	14.4001	23.6912	27.3575	30.6018	36.6025	22.4113
ENSMUSG00000115767.2	Gm10366	17.0863	0.573739	0.421754	1.36036	0.173715	0.999836	20.3702	13.8024	13.5295	16.7154	7.85458	17.1103	15.0466	17.4868	32.3464	16.601
ENSMUSG00000055114.11	Anxa13	26.6612	0.572051	0.339299	1.68598	0.0917995	0.999836	31.7966	21.5259	20.2942	15.8796	15.7092	34.2206	30.0933	40.8024	27.2391	29.0517
ENSMUSG00000082718.2	Gm14928	17.6471	0.571435	0.374363	1.52642	0.126906	0.999836	21.1118	14.1824	12.5631	19.2227	11.7819	13.1618	15.0466	24.7729	25.5366	19.0911
ENSMUSG00000029154.14	Cwh43	36.1204	0.571241	0.502186	1.13751	0.255325	0.999836	43.106	29.1348	31.8909	33.4308	20.9456	30.272	46.5078	11.6578	88.5269	25.7315
ENSMUSG00000047033.3	Pcdhb15	24.8242	0.571031	0.525309	1.08704	0.27702	0.999836	29.468	20.1804	16.9118	19.2227	30.1092	14.4779	41.0363	4.37169	43.4122	29.0517
ENSMUSG00000022144.5	Gdnf	19.0703	0.570364	0.431141	1.32292	0.185863	0.999836	23.0594	15.0812	16.9118	15.8796	19.6365	7.89705	39.6684	18.944	17.0244	16.601
ENSMUSG00000103520.2	1110025M09Rik	26.6123	0.569272	0.299311	1.90194	0.057179	0.999836	31.8322	21.3924	19.3278	24.2373	20.9456	21.0588	32.829	34.9735	23.8342	35.6921
ENSMUSG00000116480.2	Gm49512	31.214	0.569119	0.302954	1.87856	0.0603039	0.999836	37.5819	24.846	26.5757	24.2373	23.5638	25.0073	56.0829	32.0591	30.6439	31.5418
ENSMUSG00000029236.5	Nmu	56.8021	0.568106	1.34676	0.421833	0.673147	0.999836	67.8519	45.7523	8.69751	49.3104	6.54549	118.456	62.9223	192.354	14.4707	1.6601
ENSMUSG00000103309.2	BC037039	20.6218	0.566597	0.384155	1.47492	0.140235	0.999836	24.5596	16.684	12.5631	20.0585	19.6365	14.4779	36.9326	17.4868	26.3878	17.431
ENSMUSG00000110131.2	Gm18066	17.9539	0.565427	0.472552	1.19654	0.231486	0.999836	21.0843	14.8235	8.21431	11.7008	19.6365	19.7426	32.829	10.2006	25.5366	15.7709
ENSMUSG00000030219.14	Erp27	42.6824	0.565055	0.25414	2.2234	0.026189	0.999836	51.3481	34.0166	38.1724	40.117	24.8729	32.9044	47.8756	53.9175	60.4366	43.1625
ENSMUSG00000008601.13	Rab25	84.0709	0.562269	0.264128	2.12877	0.0332731	0.999836	99.5714	68.5705	42.5211	76.8908	81.164	73.7058	102.591	87.4338	130.237	78.0246
ENSMUSG00000111932.2	Gm18899	28.1998	0.559932	0.364151	1.53764	0.124138	0.999836	34.0784	22.3212	22.227	34.2666	20.9456	11.8456	39.6684	43.7169	25.5366	27.3916
ENSMUSG00000027868.12	Tbx15	23.56	0.559024	0.36914	1.5144	0.129925	0.999836	28.3649	18.7551	16.9118	29.2519	18.3274	10.5294	27.3575	36.4307	28.0903	21.5813
ENSMUSG00000097736.9	9530059O14Rik	94.4637	0.558292	0.248671	2.2451	0.0247615	0.999836	112.023	76.9041	54.601	74.3835	68.0731	110.559	124.477	118.036	122.576	83.0048
ENSMUSG00000026497.8	Mixl1	18.133	0.55801	0.394602	1.41411	0.157331	0.999836	22.0549	14.2112	20.7774	15.0439	6.54549	14.4779	25.9896	21.8584	21.2805	19.0911
ENSMUSG00000052981.7	Ube2ql1	19.0992	0.557641	0.595281	0.93677	0.348877	0.999836	22.671	15.5275	10.1471	10.0292	34.0365	7.89705	42.4041	20.4012	19.5781	8.30048
ENSMUSG00000046259.3	Sprr2h	894.524	0.55743	0.806312	0.691333	0.489357	0.999836	1065.23	723.816	271.555	761.386	498.766	1363.56	1362.4	2190.22	511.583	196.721
ENSMUSG00000062524.5	Ncr1	18.6846	0.557391	0.42459	1.31277	0.189259	0.999836	22.0434	15.3257	14.979	10.865	14.4001	21.0588	31.4611	8.74338	26.3878	21.5813
ENSMUSG00000029348.12	Asphd2	25.5656	0.557284	0.367059	1.51824	0.128953	0.999836	30.2657	20.8655	18.8446	20.0585	35.3456	9.21323	30.0933	26.2301	33.1976	31.5418
ENSMUSG00000103590.2	Gm37353	22.6469	0.55708	0.368258	1.51275	0.130344	0.999836	26.9408	18.3531	18.3614	20.8942	11.7819	22.375	13.6788	33.5163	32.3464	28.2216
ENSMUSG00000031220.15	Awat2	22.3881	0.556896	0.359476	1.54919	0.121336	0.999836	26.5	18.2761	18.3614	16.7154	26.1819	11.8456	16.4145	29.1446	27.2391	33.2019
ENSMUSG00000112977.2	Gm34081	19.542	0.556105	0.360326	1.54334	0.122749	0.999836	23.0397	16.0442	14.4958	14.2081	11.7819	23.6912	19.1503	23.3157	28.9415	20.7512
ENSMUSG00000091834.3	Gm17177	19.1775	0.55551	0.407078	1.36463	0.17237	0.999836	22.5011	15.8539	11.5967	15.0439	14.4001	22.375	10.943	27.6874	29.7927	21.5813
ENSMUSG00000026390.8	Marco	24.1639	0.555262	0.340961	1.62852	0.103415	0.999836	28.8542	19.4737	24.1597	20.8942	11.7819	21.0588	23.2539	23.3157	31.4952	37.3522
ENSMUSG00000037709.14	Fam13a	78.4838	0.555112	0.531726	1.04398	0.296494	0.999836	93.0288	63.9389	55.0842	27.5804	119.128	53.9632	67.0259	46.6314	212.805	45.6527
ENSMUSG00000087564.2	Gm11817	24.4741	0.554983	0.34902	1.59012	0.111808	0.999836	28.9683	19.98	17.8782	20.0585	24.8729	17.1103	35.5648	20.4012	39.1561	20.7512
ENSMUSG00000118563.2	Gm53031	17.1764	0.554146	0.470733	1.1772	0.239117	0.999836	20.3137	14.039	7.24792	20.0585	19.6365	9.21323	15.0466	27.6874	13.6195	24.9015
ENSMUSG00000015365.16	Mov10l1	24.8384	0.554099	0.468883	1.18174	0.237308	0.999836	29.3822	20.2946	14.0126	13.3723	31.4183	22.375	38.3005	33.5163	35.7513	9.96058
ENSMUSG00000074627.12	Mroh8	32.5766	0.55334	0.340578	1.62471	0.104224	0.999836	39.0589	26.0944	35.2732	28.4162	20.9456	19.7426	20.5181	46.6314	44.2635	44.8226
ENSMUSG00000078795.3	Ceacam15	955.212	0.55226	0.289704	1.90629	0.0566125	0.999836	1136.92	773.505	1022.44	1129.96	384.875	556.742	1255.71	1308.59	1083.6	899.773
ENSMUSG00000088984.3	Gm25604	18.2046	0.551881	0.392527	1.40597	0.159733	0.999836	21.5288	14.8804	17.8782	7.52193	18.3274	15.7941	16.4145	21.8584	21.2805	26.5615
ENSMUSG00000106528.2	Gm42841	20.738	0.551633	0.36744	1.50129	0.133282	0.999836	24.6315	16.8445	15.4622	12.5365	19.6365	19.7426	25.9896	32.0591	25.5366	14.9409
ENSMUSG00000096964.2	Gm6345	31.8496	0.549605	0.416288	1.32025	0.186751	0.999836	37.5818	26.1173	28.0253	22.5658	15.7092	38.1691	34.1969	14.5723	45.1147	56.4433
ENSMUSG00000062818.8	Vmn1r51	25.5951	0.549422	0.295796	1.85744	0.0632487	0.999836	30.3011	20.8892	19.3278	20.8942	18.3274	25.0073	28.7254	32.0591	26.3878	34.032
ENSMUSG00000010021.14	Kif19a	21.9014	0.548766	0.3436	1.59711	0.110242	0.999836	25.8831	17.9197	15.9454	24.2373	17.0183	14.4779	23.2539	18.944	29.7927	31.5418
ENSMUSG00000114340.2	Gm18132	36.8651	0.547802	0.308275	1.77699	0.07557	0.999836	44.0743	29.6559	27.0589	44.2958	20.9456	26.3235	43.772	49.5458	32.3464	50.633
ENSMUSG00000054910.6	4931415C17Rik	18.9384	0.545483	0.413664	1.31866	0.187282	0.999836	22.5209	15.3559	16.4286	20.0585	13.091	11.8456	30.0933	8.74338	24.6854	26.5615
ENSMUSG00000065874.3	Gm25683	20.4825	0.544435	0.362691	1.5011	0.133331	0.999836	24.5564	16.4087	19.811	20.8942	14.4001	10.5294	28.7254	17.4868	22.1317	29.8817
ENSMUSG00000116762.2	Gm46560	61.4033	0.544354	0.276999	1.96518	0.0493931	0.999836	72.4515	50.355	28.9917	63.5185	61.5276	47.3823	72.4974	80.1476	74.9074	62.2536
ENSMUSG00000030158.13	Clec12b	21.4504	0.544142	0.416753	1.30567	0.191664	0.999836	25.3005	17.6003	14.0126	20.8942	7.85458	27.6397	32.829	14.5723	27.2391	26.5615
ENSMUSG00000110924.2	Gm40518	62.9798	0.543385	0.431543	1.25917	0.20797	0.999836	74.9669	50.9926	36.7228	100.292	31.4183	35.5367	42.4041	122.407	57.0318	78.0246
ENSMUSG00000022996.16	Wnt10b	16.9312	0.543275	0.450232	1.20666	0.227564	0.999836	19.9766	13.8859	14.979	11.7008	17.0183	11.8456	28.7254	5.82892	21.2805	24.0714
ENSMUSG00000117391.2	4930500A05Rik	37.4145	0.543233	0.350125	1.55154	0.120772	0.999836	44.1096	30.7193	29.9581	16.7154	24.8729	51.3308	32.829	55.3747	43.4122	44.8226
ENSMUSG00000107112.2	Gm36241	22.6804	0.542969	0.343826	1.5792	0.114291	0.999836	26.9427	18.4181	21.2606	20.8942	13.091	18.4265	28.7254	16.0295	30.6439	32.3719
ENSMUSG00000080888.4	Gm14387	37.7667	0.540296	0.34255	1.57727	0.114732	0.999836	45.1754	30.358	38.6556	36.7739	11.7819	34.2206	57.4508	34.9735	45.1147	43.1625
ENSMUSG00000111412.2	Gm47047	38.8318	0.540122	0.310465	1.73972	0.0819082	0.999836	46.3487	31.3149	39.622	31.7593	15.7092	38.1691	36.9326	52.4603	55.3293	40.6724
ENSMUSG00000059089.5	Fcgr4	24.2564	0.539931	0.329531	1.63848	0.101321	0.999836	28.6319	19.881	21.7438	18.3869	17.0183	22.375	24.6218	23.3157	40.8586	25.7315
ENSMUSG00000110877.2	Gm47427	24.9148	0.539492	0.329578	1.63692	0.101647	0.999836	29.9675	19.862	25.6093	18.3869	15.7092	19.7426	35.5648	32.0591	31.4952	20.7512
ENSMUSG00000028359.5	Orm3	46.3002	0.538716	0.653762	0.824024	0.409926	0.999836	54.8261	37.7742	11.1135	40.117	30.1092	69.7573	94.3834	85.9766	30.6439	8.30048
ENSMUSG00000074912.11	Gm14207	25.8912	0.537733	0.316773	1.69754	0.0895954	0.999836	30.6245	21.1579	18.3614	24.2373	15.7092	26.3235	39.6684	24.7729	31.4952	26.5615
ENSMUSG00000116004.2	Gm49539	24.8784	0.53724	0.3262	1.64697	0.0995647	0.999836	29.2851	20.4717	18.3614	17.5512	17.0183	28.9559	38.3005	23.3157	29.7927	25.7315
ENSMUSG00000053930.14	Shisa6	26.2151	0.536875	0.333178	1.61137	0.107098	0.999836	31.2426	21.1877	18.3614	30.9235	13.091	22.375	31.4611	36.4307	25.5366	31.5418
ENSMUSG00000032101.7	Ddx25	23.4002	0.535531	0.409983	1.30623	0.191475	0.999836	27.8143	18.9861	16.9118	18.3869	28.8001	11.8456	36.9326	34.9735	13.6195	25.7315
ENSMUSG00000096768.9	Gm47283	3663.26	0.534988	0.246608	2.16939	0.0300531	0.999836	4334.85	2991.68	3075.53	2062.68	2641.76	4186.75	3828.68	6201.97	4377.83	2930.9
ENSMUSG00000073774.3	Kncn	56.4053	0.534786	0.281626	1.89892	0.0575747	0.999836	67.4038	45.4069	48.3195	67.6974	36.6547	28.9559	61.5544	84.5193	61.2879	62.2536
ENSMUSG00000050762.6	Prss27	21.9723	0.534045	0.418495	1.27611	0.201917	0.999836	25.7502	18.1944	16.9118	21.73	15.7092	18.4265	20.5181	11.6578	44.2635	26.5615
ENSMUSG00000028602.13	Tnfrsf8	23.1557	0.533884	0.368138	1.45023	0.146994	0.999836	27.2521	19.0593	16.9118	13.3723	20.9456	25.0073	42.4041	20.4012	22.1317	24.0714
ENSMUSG00000117647.2	Gm49969	20.6038	0.533641	0.371159	1.43777	0.1505	0.999836	24.0277	17.1799	14.979	11.7008	14.4001	27.6397	17.7824	26.2301	25.5366	26.5615
ENSMUSG00000025400.12	Tac2	245.344	0.533619	0.347924	1.53372	0.125098	0.999836	289.304	201.385	89.8742	160.468	285.383	269.816	315.979	161.753	387.305	292.177
ENSMUSG00000082399.2	Gm14036	22.0458	0.533477	0.352114	1.51507	0.129755	0.999836	26.4241	17.6676	21.2606	19.2227	15.7092	14.4779	23.2539	33.5163	31.4952	17.431
ENSMUSG00000064032.3	Gm10143	31.4612	0.53292	0.28793	1.85087	0.0641886	0.999836	37.408	25.5143	28.9917	19.2227	22.2547	31.5882	41.0363	42.2597	30.6439	35.6921
ENSMUSG00000107427.2	Gm43948	47.2794	0.532688	0.259154	2.05549	0.0398318	0.999836	55.3458	39.213	33.3404	34.2666	47.1275	42.1176	65.658	37.888	65.544	52.2931
ENSMUSG00000086150.2	Bach2os	18.0604	0.532551	0.442531	1.20342	0.228813	0.999836	21.4412	14.6797	15.9454	12.5365	6.54549	23.6912	21.886	26.2301	11.9171	25.7315
ENSMUSG00000042306.12	S100a14	22.7099	0.532385	0.36723	1.44973	0.147133	0.999836	26.8965	18.5234	18.3614	15.0439	20.9456	19.7426	41.0363	21.8584	28.0903	16.601
ENSMUSG00000117642.2	Amd-ps7	18.9037	0.531926	0.356955	1.49018	0.136178	0.999836	22.4589	15.3485	14.979	17.5512	17.0183	11.8456	16.4145	30.6018	19.5781	23.2414
ENSMUSG00000026834.14	Acvr1c	35.7469	0.530557	0.370731	1.43111	0.152398	0.999836	42.3329	29.1609	28.0253	33.4308	17.0183	38.1691	51.9793	37.888	57.883	21.5813
ENSMUSG00000025213.12	Kazald1	118.381	0.530449	0.322043	1.64714	0.0995299	0.999836	139.23	97.5317	56.0506	100.292	91.6368	142.147	177.824	71.4043	156.625	151.069
ENSMUSG00002076983.1	7SK	19.1319	0.530432	0.35445	1.4965	0.134524	0.999836	22.9086	15.3552	15.9454	19.2227	13.091	13.1618	25.9896	26.2301	16.1732	23.2414
ENSMUSG00000080594.3	Mir669h	42.6213	0.530283	0.275261	1.92647	0.0540451	0.999836	50.8128	34.4299	37.6892	31.7593	31.4183	36.8529	46.5078	74.3187	43.4122	39.0123
ENSMUSG00000018554.14	Ybx2	36.4456	0.52983	0.304071	1.74245	0.0814291	0.999836	43.0171	29.8742	28.0253	35.1023	41.8911	14.4779	39.6684	40.8024	45.1147	46.4827
ENSMUSG00000118311.2	1700003O11Rik	63.4957	0.529401	0.256713	2.06223	0.0391856	0.999836	75.5941	51.3973	73.9288	38.4454	43.2002	50.0147	65.658	83.0621	70.6513	83.0048
ENSMUSG00000107252.2	Gm5767	23.0712	0.529104	0.361061	1.46541	0.142808	0.999836	27.0428	19.0996	20.7774	17.5512	18.3274	19.7426	13.6788	24.7729	33.1976	36.5221
ENSMUSG00000110986.2	Gm20276	28.2507	0.528657	0.367018	1.44041	0.149751	0.999836	33.5365	22.9649	16.9118	34.2666	22.2547	18.4265	49.2435	32.0591	22.1317	30.7118
ENSMUSG00000116589.2	Gm31323	16.5542	0.527913	0.444922	1.18653	0.235413	0.999836	19.7148	13.3936	18.8446	15.0439	10.4728	9.21323	13.6788	17.4868	15.322	32.3719
ENSMUSG00000089350.3	Gm25487	17.4088	0.527774	0.415944	1.26886	0.204491	0.999836	20.285	14.5325	9.1807	10.865	15.7092	22.375	20.5181	26.2301	14.4707	19.9212
ENSMUSG00000079633.4	Rhox4d	33.1163	0.527745	0.280663	1.88035	0.0600606	0.999836	38.9021	27.3305	20.2942	32.595	30.1092	26.3235	35.5648	45.1741	40.0074	34.862
ENSMUSG00000115771.2	Gm49312	26.5846	0.527141	0.311417	1.69272	0.0905093	0.999836	31.5648	21.6044	21.7438	20.0585	24.8729	19.7426	30.0933	42.2597	31.4952	22.4113
ENSMUSG00000030302.17	Atp2b2	37.6612	0.526936	0.28979	1.81834	0.0690123	0.999836	44.0505	31.272	28.9917	31.7593	28.8001	35.5367	42.4041	27.6874	61.2879	44.8226
ENSMUSG00002075848.1	ENSMUSG00002075848	19.4016	0.525958	0.411095	1.27941	0.200754	0.999836	22.8527	15.9505	13.5295	10.865	14.4001	25.0073	28.7254	29.1446	13.6195	19.9212
ENSMUSG00000083757.3	Rps15a-ps4	20.9911	0.525664	0.3635	1.44612	0.148144	0.999836	24.3072	17.675	13.0463	11.7008	20.9456	25.0073	20.5181	26.2301	27.2391	23.2414
ENSMUSG00000090700.3	Cyp4f40	18.556	0.524996	0.413696	1.26904	0.204427	0.999836	21.8291	15.2829	10.1471	23.4016	10.4728	17.1103	25.9896	17.4868	27.2391	16.601
ENSMUSG00000112963.2	Gm6093	60.5477	0.524876	0.416515	1.26016	0.207611	0.999836	71.1306	49.9648	27.0589	67.6974	35.3456	69.7573	98.487	26.2301	84.2708	75.5344
ENSMUSG00000027505.3	Fam209	21.5801	0.523524	0.356202	1.46974	0.141632	0.999836	25.8675	17.2926	23.1933	18.3869	9.16368	18.4265	31.4611	23.3157	22.1317	26.5615
ENSMUSG00000080796.2	Gm9159	38.2681	0.522259	0.278131	1.87774	0.0604166	0.999836	45.7174	30.8189	40.1052	26.7446	31.4183	25.0073	53.3471	49.5458	45.1147	34.862
ENSMUSG00000106045.2	Gm42996	38.0749	0.521006	0.251884	2.06844	0.0385989	0.999836	45.2746	30.8752	35.2732	31.7593	23.5638	32.9044	49.2435	45.1741	47.6683	39.0123
ENSMUSG00000044041.5	Krt13	35.2234	0.520632	0.311789	1.66982	0.0949549	0.999836	41.5111	28.9357	35.2732	29.2519	20.9456	30.272	28.7254	34.9735	43.4122	58.9334
ENSMUSG00000028072.7	Ntrk1	34.2431	0.520158	0.315304	1.6497	0.0990036	0.999836	39.6091	28.877	18.3614	27.5804	35.3456	34.2206	38.3005	27.6874	45.9659	46.4827
ENSMUSG00000094790.3	Gm6625	18.2967	0.516236	0.368515	1.40086	0.161257	0.999836	21.8312	14.7621	16.4286	15.0439	11.7819	15.7941	19.1503	32.0591	17.0244	19.0911
ENSMUSG00000111547.2	Gm48069	20.8828	0.515711	0.404848	1.27384	0.202721	0.999836	24.6864	17.0791	21.2606	14.2081	10.4728	22.375	35.5648	14.5723	18.7268	29.8817
ENSMUSG00000081967.2	Gm14017	23.1114	0.515429	0.350687	1.46977	0.141624	0.999836	27.0065	19.2163	16.9118	19.2227	13.091	27.6397	31.4611	20.4012	22.1317	34.032
ENSMUSG00000116836.2	Gm49727	45.3352	0.515135	0.322968	1.595	0.110711	0.999836	52.9373	37.7332	29.4749	40.117	48.4366	32.9044	68.3938	24.7729	62.1391	56.4433
ENSMUSG00000086526.3	Gm12762	17.6583	0.51513	0.426368	1.20818	0.226977	0.999836	21.2382	14.0784	17.8782	20.0585	9.16368	9.21323	19.1503	30.6018	13.6195	21.5813
ENSMUSG00000086539.9	Gm16759	18.5506	0.51499	0.369247	1.3947	0.163106	0.999836	21.6403	15.4609	12.0799	11.7008	19.6365	18.4265	21.886	27.6874	18.7268	18.2611
ENSMUSG00000117328.2	4930474M22Rik	55.68	0.514772	0.360454	1.42812	0.153257	0.999836	65.3011	46.059	35.7564	52.6535	47.1275	48.6985	102.591	24.7729	74.9074	58.9334
ENSMUSG00000000982.6	Ccl3	17.6869	0.512497	0.372248	1.37676	0.168586	0.999836	20.7821	14.5918	11.5967	19.2227	17.0183	10.5294	24.6218	18.944	22.1317	17.431
ENSMUSG00000030247.10	Kcnj8	42.28	0.511758	0.440289	1.16232	0.245104	0.999836	49.5173	35.0427	14.0126	34.2666	44.5093	47.3823	68.3938	65.5753	40.8586	23.2414
ENSMUSG00000084224.2	Gm12337	32.6648	0.511329	0.320466	1.59558	0.110582	0.999836	38.4546	26.8749	29.9581	15.8796	36.6547	25.0073	35.5648	51.003	34.0488	33.2019
ENSMUSG00000073000.4	Gm10451	78.6744	0.511297	0.221528	2.30805	0.0209965	0.999836	92.2886	65.0602	66.6809	42.6243	78.5458	72.3897	94.3834	104.921	87.6757	82.1748
ENSMUSG00000080723.2	Gm12564	22.7436	0.511127	0.455999	1.12089	0.262333	0.999836	27.1875	18.2997	23.6765	25.9089	14.4001	9.21323	32.829	34.9735	11.0659	29.8817
ENSMUSG00000106191.2	4930557B06Rik	21.2932	0.510953	0.349196	1.46323	0.143405	0.999836	24.9637	17.6227	16.4286	22.5658	17.0183	14.4779	15.0466	27.6874	27.2391	29.8817
ENSMUSG00000037196.7	Pacrg	16.6833	0.509747	0.458961	1.11065	0.266717	0.999836	19.7183	13.6482	13.0463	10.0292	13.091	18.4265	16.4145	36.4307	11.9171	14.1108
ENSMUSG00000085702.9	Mecomos	21.6705	0.509489	0.326157	1.5621	0.118264	0.999836	25.2766	18.0644	14.979	19.2227	20.9456	17.1103	28.7254	21.8584	28.9415	21.5813
ENSMUSG00000030935.16	Acsm3	32.9963	0.5091	0.345405	1.47392	0.140503	0.999836	39.4207	26.5719	38.1724	30.0877	26.1819	11.8456	45.1399	43.7169	30.6439	38.1822
ENSMUSG00000109118.2	Gm32031	20.2521	0.509061	0.34571	1.47251	0.140883	0.999836	23.5073	16.9969	17.395	12.5365	20.9456	17.1103	20.5181	18.944	24.6854	29.8817
ENSMUSG00000114945.2	Gm48265	70.0643	0.507275	0.386231	1.3134	0.189049	0.999836	82.7702	57.3584	84.5591	56.8324	26.1819	61.8603	121.741	69.947	97.8903	41.5024
ENSMUSG00000103576.2	Gm38188	29.287	0.506463	0.31785	1.5934	0.11107	0.999836	34.0229	24.551	19.811	25.9089	30.1092	22.375	21.886	37.888	31.4952	44.8226
ENSMUSG00000084328.2	Gm14046	17.3086	0.506374	0.372373	1.35986	0.173875	0.999836	20.199	14.4183	13.5295	10.0292	19.6365	14.4779	21.886	21.8584	21.2805	15.7709
ENSMUSG00000110629.2	4930567H12Rik	28.0283	0.504007	0.319135	1.57929	0.114269	0.999836	33.0153	23.0414	24.6429	24.2373	27.491	15.7941	23.2539	42.2597	39.1561	27.3916
ENSMUSG00000109489.2	Gm7451	18.5416	0.503998	0.380435	1.32479	0.18524	0.999836	21.8491	15.234	16.4286	20.8942	14.4001	9.21323	21.886	16.0295	20.4293	29.0517
ENSMUSG00000010797.7	Wnt2	108.58	0.503812	0.370886	1.3584	0.174336	0.999836	126.831	90.3286	38.1724	91.0989	170.183	61.8603	123.109	134.065	112.361	137.788
ENSMUSG00000109361.2	Gm44946	49.9196	0.503681	0.275777	1.8264	0.0677894	0.999836	59.2059	40.6334	51.7018	42.6243	43.2002	25.0073	79.3368	52.4603	51.0732	53.9531
ENSMUSG00000065822.3	Snord15a	33.4643	0.502467	0.277663	1.80963	0.0703532	0.999836	38.781	28.1477	22.227	23.4016	30.1092	36.8529	41.0363	39.3452	34.9	39.8423
ENSMUSG00000023000.6	Dhh	40.3306	0.502408	0.254862	1.9713	0.04869	0.999836	46.9715	33.6897	28.5085	39.2812	28.8001	38.1691	43.772	42.2597	57.0318	44.8226
ENSMUSG00000108190.2	Gm44731	30.4875	0.502356	0.325288	1.54434	0.122505	0.999836	35.0786	25.8964	18.3614	20.8942	30.1092	34.2206	35.5648	24.7729	45.1147	34.862
ENSMUSG00000080205.3	Gm15526	19.6524	0.502331	0.33423	1.50295	0.132851	0.999836	22.992	16.3128	17.395	15.0439	17.0183	15.7941	19.1503	23.3157	21.2805	28.2216
ENSMUSG00000079092.5	Prl2c2	23357	0.502317	0.221088	2.27202	0.0230854	0.999836	27382	19331.9	15139.5	23035.5	13538.7	25614.1	24594.4	23261.8	36743.8	24928
ENSMUSG00000106054.2	Gm43623	47.5	0.500967	0.231159	2.16719	0.0302202	0.999836	55.8653	39.1348	36.7228	47.6389	39.2729	32.9044	53.3471	62.6609	48.5196	58.9334
ENSMUSG00000037482.3	Erv3	136662	0.500509	0.765691	0.65367	0.513325	0.999836	160133	113190	50839.3	122138	65236.3	214548	222798	318110	62956.3	36665.7
ENSMUSG00000037171.7	Nodal	36.2786	0.500184	0.257958	1.93901	0.0524996	0.999836	42.7393	29.8178	32.3741	31.7593	26.1819	28.9559	50.6114	36.4307	36.6025	47.3128
ENSMUSG00000017737.3	Mmp9	323.563	0.499904	0.228611	2.1867	0.0287646	0.999836	378.595	268.53	176.366	322.607	247.419	327.728	311.876	466.314	297.927	438.266
ENSMUSG00000059741.14	Myl3	35.8524	0.499801	0.418568	1.19407	0.232449	0.999836	41.5136	30.1912	11.5967	34.2666	22.2547	52.647	34.1969	39.3452	48.5196	43.9926
ENSMUSG00000027913.6	Crct1	111.378	0.499564	0.629532	0.793548	0.427459	0.999836	130.468	92.2874	53.1514	79.3981	57.6003	179	229.803	169.039	74.0562	48.9729
ENSMUSG00000030406.8	Gipr	51.729	0.498979	0.254109	1.96364	0.0495721	0.999836	60.6841	42.7739	34.3068	59.3397	37.9638	39.4853	73.8653	55.3747	57.883	55.6132
ENSMUSG00000085525.8	Gm13166	20.6696	0.497797	0.422125	1.17926	0.238293	0.999836	24.084	17.2552	16.9118	7.52193	30.1092	14.4779	25.9896	29.1446	21.2805	19.9212
ENSMUSG00000040812.15	Agbl2	20.5986	0.497753	0.398115	1.25028	0.211199	0.999836	24.4029	16.7943	17.8782	21.73	13.091	14.4779	39.6684	17.4868	24.6854	15.7709
ENSMUSG00000027082.16	Tfpi	59380.3	0.497166	0.223847	2.22101	0.0263506	0.999836	69511	49249.6	31723.7	57592.1	38723.1	68959.7	63810	69343.7	84682	60208.4
ENSMUSG00000106416.2	Gm5857	19.6224	0.496538	0.365712	1.35773	0.17455	0.999836	22.8189	16.4258	17.395	14.2081	22.2547	11.8456	23.2539	16.0295	21.2805	30.7118
ENSMUSG00000111877.2	Gm6477	61.1783	0.496397	0.238597	2.08048	0.0374815	0.999836	70.8088	51.5478	41.0716	41.7885	72.0004	51.3308	62.9223	71.4043	80.0147	68.894
ENSMUSG00000037577.14	Ephx3	45.1758	0.496383	0.279468	1.77617	0.0757053	0.999836	52.9728	37.3788	39.622	37.6096	19.6365	52.647	58.8186	48.0886	49.3708	55.6132
ENSMUSG00000020323.15	Prss57	24.7585	0.496144	0.52258	0.949412	0.342411	0.999836	29.2404	20.2767	43.4875	10.0292	9.16368	18.4265	23.2539	18.944	35.7513	39.0123
ENSMUSG00000110365.2	Gm38947	21.9638	0.495395	0.332832	1.48842	0.13664	0.999836	25.9095	18.0181	17.8782	20.0585	15.7092	18.4265	24.6218	33.5163	27.2391	18.2611
ENSMUSG00000048065.9	Cyb5r2	51.2903	0.495016	0.313193	1.58054	0.113982	0.999836	60.1982	42.3824	58.4666	40.117	23.5638	47.3823	56.0829	40.8024	79.1635	64.7438
ENSMUSG00000111847.2	Gm8899	51.9038	0.494673	0.222139	2.22686	0.0259565	0.999836	61.3056	42.502	44.4539	46.8031	40.582	38.1691	67.0259	71.4043	55.3293	51.463
ENSMUSG00000042708.13	Shcbp1l	41.9299	0.493441	0.356555	1.38391	0.166386	0.999836	49.1874	34.6724	45.9035	25.9089	45.8184	21.0588	69.7616	27.6874	54.4781	44.8226
ENSMUSG00000050490.8	Psma5-ps	42.7145	0.493397	0.274893	1.79487	0.0726749	0.999836	49.7303	35.6987	29.9581	30.0877	31.4183	51.3308	57.4508	53.9175	49.3708	38.1822
ENSMUSG00000077565.3	Gm23201	47.7869	0.492455	0.276772	1.77928	0.0751937	0.999836	56.1704	39.4034	44.4539	50.1462	30.1092	32.9044	35.5648	65.5753	61.2879	62.2536
ENSMUSG00000102234.2	Gm37885	31.0474	0.491679	0.322071	1.52661	0.126857	0.999836	36.3838	25.711	26.0925	33.4308	20.9456	22.375	46.5078	21.8584	32.3464	44.8226
ENSMUSG00000029126.8	Nsg1	156.573	0.491391	0.283882	1.73097	0.0834572	0.999836	182.568	130.579	123.698	129.544	137.455	131.618	214.756	81.6049	258.771	175.14
ENSMUSG00000115371.2	Gm18146	19.3689	0.490905	0.364988	1.34499	0.178629	0.999836	22.8327	15.9052	18.3614	15.0439	10.4728	19.7426	17.7824	30.6018	24.6854	18.2611
ENSMUSG00000055882.9	Abhd16b	19.0087	0.490079	0.471889	1.03855	0.299015	0.999836	22.14	15.8774	18.3614	17.5512	7.85458	19.7426	17.7824	11.6578	40.8586	18.2611
ENSMUSG00000091694.10	Apol11b	60.8219	0.489547	0.283115	1.72915	0.0837825	0.999836	71.4371	50.2067	51.7018	76.8908	28.8001	43.4338	72.4974	62.6609	80.8659	69.7241
ENSMUSG00000115702.2	Gm5206	19.1053	0.489107	0.38719	1.26322	0.20651	0.999836	22.7272	15.4834	19.3278	15.0439	14.4001	13.1618	19.1503	36.4307	18.7268	16.601
ENSMUSG00000105006.2	Gm9484	22.7047	0.488809	0.323991	1.50871	0.131373	0.999836	26.3986	19.0108	20.7774	15.8796	18.3274	21.0588	30.0933	17.4868	29.7927	28.2216
ENSMUSG00000097009.3	Gm26861	25.9338	0.488443	0.516932	0.944887	0.344716	0.999836	29.9509	21.9167	12.0799	21.73	19.6365	34.2206	42.4041	5.82892	40.8586	30.7118
ENSMUSG00000087250.3	Usp46os1	18.0298	0.488231	0.417214	1.17022	0.241913	0.999836	21.4101	14.6494	19.3278	11.7008	13.091	14.4779	16.4145	36.4307	17.0244	15.7709
ENSMUSG00000077086.3	Mir669o	32.1651	0.487361	0.302857	1.60921	0.10757	0.999836	38.153	26.1773	32.3741	25.0731	22.2547	25.0073	39.6684	52.4603	28.9415	31.5418
ENSMUSG00000101162.3	Gm26728	36.0657	0.487146	0.381612	1.27655	0.201763	0.999836	41.8913	30.2402	26.0925	20.0585	39.2729	35.5367	21.886	65.5753	50.222	29.8817
ENSMUSG00000111757.2	Gm46124	17.352	0.487031	0.398928	1.22085	0.222143	0.999836	20.1884	14.5155	15.9454	6.68616	19.6365	15.7941	21.886	21.8584	19.5781	17.431
ENSMUSG00000024972.17	Lgals12	18.0592	0.486516	0.370836	1.31194	0.18954	0.999836	21.0441	15.0743	13.0463	18.3869	17.0183	11.8456	16.4145	24.7729	26.3878	16.601
ENSMUSG00000001021.14	S100a3	27.9932	0.486192	0.403106	1.20611	0.227773	0.999836	32.4388	23.5476	15.4622	20.8942	14.4001	43.4338	38.3005	34.9735	34.9	21.5813
ENSMUSG00000085732.2	Gm4279	36.7484	0.486016	0.253095	1.92029	0.0548209	0.999836	42.7637	30.7332	32.3741	27.5804	36.6547	26.3235	43.772	36.4307	48.5196	42.3325
ENSMUSG00000118061.2	Rbfaos	18.5069	0.483083	0.416546	1.15974	0.246157	0.999836	21.8235	15.1902	17.395	18.3869	5.23639	19.7426	19.1503	27.6874	24.6854	15.7709
ENSMUSG00000108219.2	Gm44101	33.8385	0.483027	0.274374	1.76047	0.0783275	0.999836	39.567	28.1101	29.9581	32.595	23.5638	26.3235	43.772	30.6018	35.7513	48.1428
ENSMUSG00000081340.2	Gm12275	44.9229	0.482514	0.331073	1.45742	0.144999	0.999836	52.9716	36.8743	41.0716	52.6535	35.3456	18.4265	47.8756	75.776	43.4122	44.8226
ENSMUSG00000024672.12	Ms4a7	37.8984	0.480531	0.272351	1.76438	0.0776681	0.999836	44.128	31.6688	31.4077	30.9235	27.491	36.8529	60.1865	30.6018	42.561	43.1625
ENSMUSG00000082576.2	Gm12058	17.7313	0.47925	0.386029	1.24149	0.214425	0.999836	20.1828	15.2797	10.6303	15.0439	17.0183	18.4265	13.6788	17.4868	23.8342	25.7315
ENSMUSG00000017309.12	Cd300lg	43.883	0.478797	0.244871	1.9553	0.0505471	0.999836	51.2041	36.5619	31.8909	43.46	32.7274	38.1691	57.4508	53.9175	52.7757	40.6724
ENSMUSG00000086103.2	Gm11832	30.4558	0.478779	0.281705	1.69957	0.0892113	0.999836	35.2776	25.634	23.6765	25.0731	32.7274	21.0588	28.7254	39.3452	33.1976	39.8423
ENSMUSG00000032257.7	Ankk1	27.3963	0.478566	0.502205	0.952929	0.340626	0.999836	31.4696	23.3231	6.76473	30.0877	28.8001	27.6397	32.829	13.1151	43.4122	36.5221
ENSMUSG00000090207.3	4930524O07Rik	21.8342	0.47841	0.464885	1.02909	0.303436	0.999836	25.1121	18.5563	19.811	5.85039	24.8729	23.6912	23.2539	16.0295	22.983	38.1822
ENSMUSG00000005917.16	Otx1	20.8515	0.478316	0.406981	1.17528	0.239883	0.999836	24.2742	17.4288	11.1135	19.2227	19.6365	19.7426	23.2539	39.3452	18.7268	15.7709
ENSMUSG00000025573.5	6030468B19Rik	60.2087	0.477994	0.33945	1.40814	0.159088	0.999836	69.4356	50.9817	24.6429	46.8031	83.7822	48.6985	80.7046	56.832	63.8415	76.3645
ENSMUSG00000031224.7	Magee2	29.3841	0.477525	0.310151	1.53965	0.123645	0.999836	34.5234	24.2448	26.0925	27.5804	23.5638	19.7426	25.9896	48.0886	37.4537	26.5615
ENSMUSG00000023247.3	Guca2a	762.003	0.476639	1.01	0.471921	0.636983	0.999836	886.747	637.258	170.085	575.845	253.965	1549.14	1132.6	1999.32	302.183	112.887
ENSMUSG00000034923.10	Ly6g6f	31.222	0.476464	0.293816	1.62164	0.10488	0.999836	36.7685	25.6754	27.0589	28.4162	28.8001	18.4265	45.1399	42.2597	29.7927	29.8817
ENSMUSG00000105374.2	Gm42551	101.243	0.47509	0.241755	1.96517	0.0493946	0.999836	118.036	84.4497	70.5464	104.471	78.5458	84.2352	106.694	163.21	121.725	80.5147
ENSMUSG00000025330.7	Padi4	26.1227	0.475016	0.55571	0.854792	0.392666	0.999836	30.2933	21.9521	27.5421	20.8942	20.9456	18.4265	20.5181	11.6578	74.0562	14.9409
ENSMUSG00000025165.13	Sectm1a	39.661	0.474905	0.299436	1.586	0.11274	0.999836	45.9082	33.4139	24.6429	34.2666	51.0548	23.6912	47.8756	52.4603	45.1147	38.1822
ENSMUSG00000050558.14	Prokr2	19.5228	0.473824	0.475382	0.996723	0.318899	0.999836	22.8741	16.1716	22.227	17.5512	18.3274	6.58088	23.2539	17.4868	38.3049	12.4507
ENSMUSG00000021879.14	Dnah12	25.6612	0.472933	0.358885	1.31778	0.187576	0.999836	29.9942	21.3281	27.0589	17.5512	18.3274	22.375	39.6684	20.4012	39.1561	20.7512
ENSMUSG00000085033.2	Gm11646	17.5368	0.471389	0.363651	1.29627	0.194883	0.999836	20.0868	14.9869	11.5967	14.2081	14.4001	19.7426	16.4145	21.8584	22.983	19.0911
ENSMUSG00000113349.2	Gm48369	68.702	0.470416	0.197622	2.38038	0.0172947	0.999836	80.0037	57.4003	59.9162	66.0258	58.9094	44.75	83.4404	68.4898	83.4196	84.6649
ENSMUSG00000111238.2	Gm19113	28.8356	0.469872	0.368657	1.27455	0.202468	0.999836	33.6631	24.0081	37.6892	15.0439	24.8729	18.4265	30.0933	24.7729	37.4537	42.3325
ENSMUSG00000060816.4	Vmn1r52	27.7336	0.468842	0.352302	1.3308	0.183255	0.999836	32.2056	23.2616	14.979	33.4308	20.9456	23.6912	27.3575	45.1741	27.2391	29.0517
ENSMUSG00000090235.2	Gm16244	17.1916	0.467964	0.430043	1.08818	0.276516	0.999836	20.0987	14.2845	17.395	10.865	14.4001	14.4779	34.1969	11.6578	20.4293	14.1108
ENSMUSG00000112080.2	Gm47595	75.6032	0.467399	0.241814	1.93289	0.0532499	0.999836	87.5853	63.621	48.3195	82.7412	54.9821	68.4411	110.798	69.947	77.4611	92.1354
ENSMUSG00000064567.3	Gm24143	19.7249	0.467008	0.379634	1.23016	0.218639	0.999836	23.4443	16.0055	24.1597	17.5512	11.7819	10.5294	24.6218	26.2301	23.8342	19.0911
ENSMUSG00000079033.11	Mef2b	21.4528	0.4663	0.366022	1.27397	0.202675	0.999836	25.3139	17.5917	25.6093	15.8796	14.4001	14.4779	28.7254	24.7729	17.8756	29.8817
ENSMUSG00000059173.20	Pde1a	32.0518	0.465774	0.511924	0.90985	0.362902	0.999836	36.8351	27.2685	7.73112	20.0585	58.9094	22.375	45.1399	40.8024	32.3464	29.0517
ENSMUSG00000021440.8	Cts7	155.525	0.464437	0.355023	1.30819	0.19081	0.999836	179.655	131.394	50.7355	150.439	128.292	196.11	203.813	107.835	210.251	196.721
ENSMUSG00000087552.3	Gm15819	44.0537	0.464016	0.285537	1.62507	0.104149	0.999836	51.3793	36.7282	40.5884	27.5804	41.8911	36.8529	46.5078	75.776	42.561	40.6724
ENSMUSG00000041293.6	Adgrf1	54.0875	0.463646	0.512176	0.905248	0.365334	0.999836	62.487	45.688	34.3068	45.9673	34.0365	68.4411	42.4041	53.9175	136.195	17.431
ENSMUSG00000117772.2	Gm50333	24.6502	0.462433	0.427849	1.08083	0.279771	0.999836	28.6522	20.6482	31.4077	18.3869	19.6365	13.1618	27.3575	11.6578	35.7513	39.8423
ENSMUSG00000113265.2	Gm30198	16.465	0.461837	0.558603	0.826772	0.408366	0.999836	18.971	13.9591	13.5295	13.3723	3.92729	25.0073	5.4715	23.3157	24.6854	22.4113
ENSMUSG00000051682.16	Treml4	22.4832	0.461368	0.523817	0.88078	0.378437	0.999836	25.8586	19.1079	20.7774	15.0439	35.3456	5.2647	15.0466	16.0295	39.1561	33.2019
ENSMUSG00000053714.9	4732471J01Rik	53.4721	0.460911	0.250288	1.84152	0.0655448	0.999836	61.3808	45.5634	32.8572	41.7885	58.9094	48.6985	57.4508	71.4043	51.9244	64.7438
ENSMUSG00000098201.2	Gm26983	24.0693	0.46006	0.333226	1.38063	0.167394	0.999836	27.8887	20.2498	22.7102	17.5512	11.7819	28.9559	28.7254	24.7729	31.4952	26.5615
ENSMUSG00000107841.2	Gm44185	19.5376	0.45995	0.426169	1.07927	0.280469	0.999836	22.494	16.5811	17.395	20.0585	15.7092	13.1618	10.943	17.4868	38.3049	23.2414
ENSMUSG00000083474.2	Gm15267	29.1427	0.459768	0.341604	1.34591	0.178332	0.999836	34.2731	24.0123	28.9917	34.2666	20.9456	11.8456	30.0933	42.2597	33.1976	31.5418
ENSMUSG00000008153.13	Clstn3	259.183	0.459132	0.208402	2.20311	0.027587	0.999836	301.282	217.083	287.501	223.986	213.383	143.463	266.736	371.594	295.373	271.426
ENSMUSG00000097488.2	4732487G21Rik	69.6054	0.458674	0.210083	2.1833	0.0290141	0.999836	81.0275	58.1833	66.1977	57.6681	69.3822	39.4853	82.0725	83.0621	84.2708	74.7044
ENSMUSG00000001095.6	Slc13a2	29.3068	0.458599	0.373236	1.22871	0.21918	0.999836	33.8628	24.7508	27.0589	23.4016	28.8001	19.7426	21.886	34.9735	56.1805	22.4113
ENSMUSG00000004558.16	Ndrg2	398.582	0.458219	0.303859	1.508	0.131555	0.999836	460.532	336.633	159.454	388.633	331.202	467.242	388.477	377.423	686.935	389.293
ENSMUSG00000032495.9	Lrrc2	89.0587	0.45794	0.940852	0.486729	0.626451	0.999836	103.089	75.0283	33.8236	58.5039	31.4183	176.368	128.58	228.785	41.7098	13.2808
ENSMUSG00000105694.2	Gm43237	24.0824	0.457799	0.363909	1.258	0.208391	0.999836	27.4525	20.7123	17.395	14.2081	15.7092	35.5367	25.9896	23.3157	29.7927	30.7118
ENSMUSG00000116174.2	Gm10362	80.2104	0.457191	0.21873	2.0902	0.0365997	0.999836	93.4199	67.0009	67.6473	76.8908	47.1275	76.3382	98.487	113.664	86.8245	74.7044
ENSMUSG00000087373.8	Gm15892	20.8346	0.457072	0.338082	1.35195	0.17639	0.999836	24.3539	17.3154	22.227	14.2081	14.4001	18.4265	21.886	27.6874	21.2805	26.5615
ENSMUSG00000057280.16	Musk	365.822	0.45649	0.647147	0.705388	0.480569	0.999836	423.292	308.353	189.412	306.728	204.219	533.051	496.539	855.394	170.244	170.99
ENSMUSG00000079450.12	Cldn34c1	65.2824	0.455819	0.268169	1.69974	0.089179	0.999836	76.0095	54.5553	62.3321	53.4893	48.4366	53.9632	119.005	59.7464	64.6928	60.5935
ENSMUSG00000078494.6	Gm13201	17.8079	0.455581	0.375112	1.21452	0.224549	0.999836	20.5541	15.0616	17.8782	10.865	15.7092	15.7941	24.6218	13.1151	19.5781	24.9015
ENSMUSG00000115221.2	Gm49121	55.0783	0.455116	0.259666	1.7527	0.0796532	0.999836	63.6457	46.511	52.6682	49.3104	31.4183	52.647	58.8186	45.1741	80.8659	69.7241
ENSMUSG00000053508.9	Gtsf2	84.3453	0.453726	0.19386	2.34049	0.0192587	0.999836	97.7466	70.9439	85.5255	64.3543	65.4549	68.4411	101.223	78.6904	109.807	101.266
ENSMUSG00000084252.2	Gm12036	18.6913	0.453556	0.379898	1.19389	0.232522	0.999836	21.4904	15.8921	17.8782	14.2081	19.6365	11.8456	15.0466	18.944	20.4293	31.5418
ENSMUSG00000041193.16	Pla2g5	119.267	0.453108	0.327381	1.38404	0.166347	0.999836	138.256	100.279	78.7608	180.526	58.9094	82.9191	173.72	138.437	139.6	101.266
ENSMUSG00000041372.11	B4galnt3	149.308	0.453008	0.241788	1.87357	0.0609893	0.999836	171.656	126.959	89.391	112.829	195.056	110.559	173.72	150.095	203.442	159.369
ENSMUSG00000113679.2	Gm10432	42.8085	0.452366	0.289249	1.56393	0.117834	0.999836	50.0504	35.5666	41.0716	43.46	32.7274	25.0073	69.7616	43.7169	49.3708	37.3522
ENSMUSG00000065577.3	Mir329	23.7257	0.452084	0.374929	1.20579	0.2279	0.999836	26.8252	20.6261	13.0463	20.8942	24.8729	23.6912	23.2539	16.0295	31.4952	36.5221
ENSMUSG00000114426.2	Gm10769	37.0612	0.452077	0.306691	1.47404	0.14047	0.999836	42.9285	31.1938	29.4749	28.4162	44.5093	22.375	38.3005	61.2037	33.1976	39.0123
ENSMUSG00000103738.2	Gm37652	32.3445	0.451776	0.345585	1.30728	0.191119	0.999836	37.0133	27.6757	22.227	17.5512	27.491	43.4338	49.2435	30.6018	39.1561	29.0517
ENSMUSG00000079163.4	Gm15498	17.964	0.451634	0.49776	0.907334	0.36423	0.999836	20.9619	14.9661	25.6093	6.68616	13.091	14.4779	9.57513	30.6018	20.4293	23.2414
ENSMUSG00000043155.5	Hpdl	111.577	0.451165	0.194162	2.32365	0.0201442	0.999836	128.185	94.9697	69.0969	108.65	103.419	98.7132	139.523	116.578	139.6	117.037
ENSMUSG00000044737.7	Klk14	37.9683	0.45106	0.414006	1.0895	0.275933	0.999836	43.4087	32.5279	15.9454	36.7739	48.4366	28.9559	49.2435	24.7729	67.2464	32.3719
ENSMUSG00000118382.2	Gm8373	27.6818	0.45066	0.339948	1.32567	0.184948	0.999836	31.6914	23.6721	23.6765	25.0731	23.5638	22.375	24.6218	20.4012	49.3708	32.3719
ENSMUSG00000106125.2	4930512P04Rik	18.3387	0.450633	0.380091	1.18559	0.235783	0.999836	21.1829	15.4946	14.979	14.2081	20.9456	11.8456	19.1503	26.2301	13.6195	25.7315
ENSMUSG00000030351.6	Tspan11	24.019	0.449841	0.456394	0.985642	0.324309	0.999836	27.9938	20.0442	28.9917	18.3869	19.6365	13.1618	46.5078	13.1151	35.7513	16.601
ENSMUSG00000031958.17	Ldhd	283.457	0.449541	0.302369	1.48673	0.137086	0.999836	326.732	240.182	196.66	241.538	242.183	280.345	413.098	125.322	395.817	372.692
ENSMUSG00000108353.2	Gm45205	93.3068	0.449429	0.302918	1.48366	0.137898	0.999836	108.212	78.4015	97.1222	85.2485	70.6913	60.5441	175.088	64.1181	109.807	83.8349
ENSMUSG00000095276.3	Gfy	192.055	0.448755	0.662041	0.677836	0.497876	0.999836	221.698	162.412	73.9288	172.169	95.5641	307.985	336.497	349.735	120.873	79.6846
ENSMUSG00000080906.2	Gm12095	17.2853	0.447533	0.384515	1.16389	0.244468	0.999836	20.0083	14.5623	19.3278	10.0292	11.7819	17.1103	15.0466	20.4012	23.8342	20.7512
ENSMUSG00000063458.14	Lrmda	28.7528	0.447249	0.305709	1.46299	0.14347	0.999836	33.2148	24.2908	21.7438	24.2373	27.491	23.6912	25.9896	48.0886	27.2391	31.5418
ENSMUSG00000064693.3	Gm24150	19.9592	0.447066	0.414206	1.07933	0.280439	0.999836	23.2554	16.663	21.2606	12.5365	9.16368	23.6912	17.7824	34.9735	17.0244	23.2414
ENSMUSG00000075589.4	Gm11536	16.9173	0.446471	0.470064	0.94981	0.342209	0.999836	19.3395	14.4951	11.1135	16.7154	22.2547	7.89705	23.2539	10.2006	29.7927	14.1108
ENSMUSG00002075586.1	ENSMUSG00002075586	36.2093	0.446438	0.251051	1.77828	0.0753586	0.999836	42.0327	30.386	32.8572	30.9235	27.491	30.272	42.4041	45.1741	34.9	45.6527
ENSMUSG00000078722.3	Gm12394	24.0087	0.445918	0.371114	1.20157	0.229531	0.999836	27.2045	20.813	13.5295	15.8796	22.2547	31.5882	32.829	20.4012	32.3464	23.2414
ENSMUSG00000052013.16	Btla	20.6146	0.445829	0.361977	1.23165	0.21808	0.999836	23.8833	17.3459	14.0126	22.5658	18.3274	14.4779	34.1969	21.8584	18.7268	20.7512
ENSMUSG00002076291.1	U6	17.2699	0.445685	0.400249	1.11352	0.265486	0.999836	20.3403	14.1996	17.395	18.3869	7.85458	13.1618	17.7824	29.1446	16.1732	18.2611
ENSMUSG00000088108.3	Snora47	23.566	0.444718	0.329165	1.35105	0.17668	0.999836	26.845	20.287	16.9118	20.8942	17.0183	26.3235	20.5181	26.2301	34.9	25.7315
ENSMUSG00000099145.3	Mir8116	20.9274	0.444486	0.456684	0.97329	0.330409	0.999836	23.9147	17.9401	13.0463	25.9089	18.3274	14.4779	17.7824	16.0295	17.0244	44.8226
ENSMUSG00000118344.2	Gm50152	23.0865	0.444467	0.323167	1.37535	0.169024	0.999836	26.6164	19.5566	21.2606	17.5512	13.091	26.3235	23.2539	27.6874	29.7927	25.7315
ENSMUSG00000105345.2	BC030343	48.7906	0.44332	0.253236	1.75062	0.0800115	0.999836	55.5212	42.06	33.3404	44.2958	39.2729	51.3308	43.772	48.0886	62.9903	67.2339
ENSMUSG00000095562.9	Erdr1	673.574	0.442939	0.262696	1.68613	0.0917713	0.999836	776.302	570.846	573.552	426.243	428.075	855.514	802.943	1055.03	754.181	493.049
ENSMUSG00000104348.2	Gm37691	17.3026	0.441978	0.568342	0.777661	0.436769	0.999836	19.8346	14.7705	11.1135	21.73	15.7092	10.5294	27.3575	4.37169	11.9171	35.6921
ENSMUSG00000081185.2	Gm4852	16.7013	0.44197	0.369125	1.19734	0.231172	0.999836	19.3084	14.0942	14.4958	11.7008	17.0183	13.1618	24.6218	18.944	18.7268	14.9409
ENSMUSG00000086604.3	Gm15510	19.7806	0.441714	0.34979	1.2628	0.206663	0.999836	22.8404	16.7209	14.0126	20.0585	17.0183	15.7941	31.4611	20.4012	19.5781	19.9212
ENSMUSG00000046080.18	Clec9a	114.633	0.441706	0.19184	2.30247	0.0213087	0.999836	132.776	96.4905	110.168	89.4274	98.1823	88.1838	176.456	120.95	118.32	115.377
ENSMUSG00000047013.16	Fbxo41	23.9671	0.441349	0.327344	1.34827	0.17757	0.999836	27.7618	20.1725	18.3614	24.2373	14.4001	23.6912	36.9326	26.2301	22.983	24.9015
ENSMUSG00000085548.2	Gm11753	33.9212	0.441329	0.337646	1.30708	0.191187	0.999836	39.5069	28.3355	38.1724	29.2519	27.491	18.4265	31.4611	49.5458	26.3878	50.633
ENSMUSG00000035458.16	Tnni3	26.411	0.441146	0.342453	1.28819	0.197678	0.999836	30.6697	22.1522	26.0925	28.4162	22.2547	11.8456	20.5181	34.9735	31.4952	35.6921
ENSMUSG00000002057.5	Foxn1	39.6166	0.44069	0.24597	1.79164	0.07319	0.999836	45.7348	33.4983	34.79	40.117	26.1819	32.9044	43.772	40.8024	50.222	48.1428
ENSMUSG00000073682.4	Gm10563	25.0571	0.440011	0.340445	1.29246	0.196198	0.999836	29.383	20.7311	27.0589	21.73	15.7092	18.4265	38.3005	30.6018	19.5781	29.0517
ENSMUSG00000065581.3	Mir194-1	17.1256	0.439808	0.38224	1.15061	0.249895	0.999836	19.6798	14.5714	15.9454	10.865	20.9456	10.5294	23.2539	16.0295	17.0244	22.4113
ENSMUSG00000031990.16	Jam3	550.441	0.439442	0.243508	1.80463	0.0711329	0.999836	632.707	468.175	317.459	559.966	441.166	554.11	570.404	418.225	899.74	642.457
ENSMUSG00000114994.2	Gm49097	18.9501	0.439346	0.350943	1.2519	0.210606	0.999836	21.6857	16.2145	13.0463	15.0439	15.7092	21.0588	21.886	26.2301	17.8756	20.7512
ENSMUSG00000040229.12	Gpr34	26.894	0.438561	0.32898	1.33309	0.182501	0.999836	30.8097	22.9783	17.8782	26.7446	17.0183	30.272	41.0363	23.3157	31.4952	27.3916
ENSMUSG00000085653.8	Gm15179	97.1806	0.438552	0.333185	1.31624	0.188093	0.999836	112.261	82.1004	123.698	64.3543	89.0186	51.3308	162.777	65.5753	129.386	91.3053
ENSMUSG00000021098.15	4930447C04Rik	93.24	0.438403	0.247274	1.77294	0.076238	0.999836	106.963	79.517	85.5255	50.1462	102.11	80.2867	127.212	81.6049	96.1879	122.847
ENSMUSG00000079608.11	Stard6	56.8357	0.438136	0.230905	1.89747	0.0577657	0.999836	65.6825	47.9889	51.7018	41.7885	45.8184	52.647	72.4974	72.8615	46.8171	70.5541
ENSMUSG00000110529.2	Gm45694	18.3008	0.437352	0.406044	1.0771	0.281434	0.999836	21.4627	15.1389	23.1933	15.0439	10.4728	11.8456	28.7254	16.0295	17.0244	24.0714
ENSMUSG00000074516.7	Gm10709	35.7202	0.437332	0.283211	1.54419	0.122542	0.999836	41.414	30.0264	29.4749	36.7739	19.6365	34.2206	36.9326	53.9175	37.4537	37.3522
ENSMUSG00000104268.2	Gm37750	17.7361	0.436153	0.390933	1.11567	0.264562	0.999836	20.7111	14.761	16.9118	15.8796	13.091	13.1618	16.4145	32.0591	13.6195	20.7512
ENSMUSG00000101698.2	Gm29562	18.6518	0.43602	0.54873	0.794599	0.426847	0.999836	21.2531	16.0505	8.69751	29.2519	13.091	13.1618	6.83938	16.0295	28.9415	33.2019
ENSMUSG00000110683.2	Gm45874	18.1061	0.435974	0.395044	1.10361	0.269763	0.999836	20.9627	15.2495	20.2942	9.19347	14.4001	17.1103	15.0466	27.6874	17.8756	23.2414
ENSMUSG00000005338.15	Cadm3	113.608	0.435797	0.374643	1.16323	0.244735	0.999836	130.399	96.8174	114.517	76.0551	134.837	61.8603	129.948	49.5458	205.144	136.958
ENSMUSG00000103625.2	Gm37357	36.6044	0.435741	0.411373	1.05924	0.289492	0.999836	41.7875	31.4213	22.7102	17.5512	23.5638	61.8603	42.4041	51.003	28.0903	45.6527
ENSMUSG00000032852.4	Rspo4	58.6963	0.435729	0.306199	1.42303	0.154728	0.999836	67.3953	49.9974	49.7691	45.1316	37.9638	67.125	97.1192	39.3452	79.1635	53.9531
ENSMUSG00000083449.2	Gm13487	19.6647	0.435698	0.345647	1.26053	0.207478	0.999836	22.5372	16.7922	16.4286	19.2227	13.091	18.4265	25.9896	14.5723	24.6854	24.9015
ENSMUSG00000067642.12	Adgrf3	20.6001	0.435545	0.46539	0.935873	0.349339	0.999836	23.9079	17.2922	25.6093	13.3723	15.7092	14.4779	41.0363	10.2006	16.1732	28.2216
ENSMUSG00000112657.2	BC106175	19.2364	0.43501	0.465721	0.934058	0.350274	0.999836	22.3225	16.1502	13.0463	20.0585	17.0183	14.4779	28.7254	33.5163	19.5781	7.47044
ENSMUSG00000029055.18	Plch2	612.345	0.434029	0.225702	1.92302	0.0544776	0.999836	703.822	520.867	389.938	718.762	339.056	635.713	719.502	766.503	715.876	613.406
ENSMUSG00000020734.14	Grin2c	55.5906	0.433873	0.355282	1.22121	0.222007	0.999836	63.5093	47.6719	30.9245	41.7885	89.0186	28.9559	53.3471	77.2332	57.883	65.5738
ENSMUSG00000072852.5	2310040G07Rik	50.9887	0.43355	0.230825	1.87826	0.0603453	0.999836	58.2846	43.6928	35.7564	48.4747	51.0548	39.4853	68.3938	49.5458	59.5854	55.6132
ENSMUSG00000111432.2	Gm47993	18.4679	0.432738	0.393887	1.09864	0.271927	0.999836	21.072	15.8638	13.5295	18.3869	9.16368	22.375	21.886	16.0295	28.9415	17.431
ENSMUSG00000070880.11	Gad1	50.4024	0.432614	0.439736	0.983804	0.325212	0.999836	57.7936	43.0112	22.227	45.9673	23.5638	80.2867	62.9223	83.0621	54.4781	30.7118
ENSMUSG00000064899.3	Snord118	49.532	0.432043	0.225507	1.91588	0.055381	0.999836	56.865	42.199	42.0379	40.117	41.8911	44.75	64.2901	52.4603	45.9659	64.7438
ENSMUSG00000106223.2	2400006E01Rik	84.315	0.431989	0.207405	2.08283	0.0372666	0.999836	97.7668	70.8632	87.4583	66.0258	61.5276	68.4411	91.6477	123.865	83.4196	92.1354
ENSMUSG00000110914.2	Gm48611	141.902	0.431893	0.186873	2.31115	0.0208244	0.999836	162.788	121.015	106.786	106.979	154.473	115.823	170.984	192.354	158.327	129.488
ENSMUSG00000117715.2	Gm50413	33.914	0.430993	0.349838	1.23198	0.217958	0.999836	39.4788	28.3492	40.5884	24.2373	23.5638	25.0073	35.5648	55.3747	22.983	43.9926
ENSMUSG00000034416.19	Pkd1l2	442.76	0.430821	0.268571	1.60412	0.108687	0.999836	507.886	377.634	224.686	454.659	360.002	471.191	724.974	324.962	486.898	494.709
ENSMUSG00000030206.14	Gsg1	25.9332	0.430814	0.323692	1.33094	0.18321	0.999836	29.3637	22.5028	17.8782	20.8942	17.0183	34.2206	27.3575	26.2301	31.4952	32.3719
ENSMUSG00000063428.9	Ddo	21.3602	0.430743	0.379532	1.13493	0.256404	0.999836	24.7213	17.9992	19.3278	15.8796	11.7819	25.0073	30.0933	29.1446	25.5366	14.1108
ENSMUSG00000105925.2	Gm43846	19.2797	0.430707	0.456701	0.943082	0.345639	0.999836	22.3063	16.2532	25.6093	18.3869	7.85458	13.1618	16.4145	13.1151	30.6439	29.0517
ENSMUSG00000099375.2	Gm28187	92.1811	0.430166	0.296839	1.44916	0.147293	0.999836	105.312	79.0504	44.9371	104.471	66.764	100.029	124.477	69.947	108.956	117.867
ENSMUSG00000043673.12	Kcns3	32.7892	0.43002	0.286348	1.50174	0.133164	0.999836	37.7305	27.848	27.0589	29.2519	36.6547	18.4265	43.772	36.4307	40.0074	30.7118
ENSMUSG00000027857.11	Tshb	18.5093	0.429867	0.544144	0.789988	0.429535	0.999836	21.2138	15.8047	6.28153	17.5512	18.3274	21.0588	31.4611	30.6018	15.322	7.47044
ENSMUSG00000083626.2	Gm4459	17.76	0.429326	0.445741	0.963174	0.33546	0.999836	20.3595	15.1606	14.0126	12.5365	23.5638	10.5294	13.6788	30.6018	25.5366	11.6207
ENSMUSG00000036139.7	Hoxc9	22.0151	0.428657	0.715814	0.598839	0.54928	0.999836	24.9783	19.0519	7.24792	10.0292	54.9821	3.94853	27.3575	10.2006	37.4537	24.9015
ENSMUSG00000083796.4	Gm13369	20.5271	0.428393	0.430033	0.996185	0.31916	0.999836	23.9087	17.1454	18.8446	20.8942	20.9456	7.89705	24.6218	36.4307	22.1317	12.4507
ENSMUSG00000020878.7	Lrrc46	17.4973	0.428205	0.366221	1.16925	0.242302	0.999836	20.4084	14.5862	18.8446	15.8796	13.091	10.5294	23.2539	18.944	17.0244	22.4113
ENSMUSG00000044056.4	Efcab9	18.1188	0.427272	0.386219	1.10629	0.2686	0.999836	20.6702	15.5674	14.4958	17.5512	9.16368	21.0588	12.3109	23.3157	22.983	24.0714
ENSMUSG00000047343.5	Mettl21c	73.4853	0.427076	0.238501	1.79067	0.0733468	0.999836	84.4816	62.4891	80.2103	47.6389	54.9821	67.125	98.487	61.2037	91.0806	87.1551
ENSMUSG00000106516.2	Gm42441	23.0595	0.426986	0.313724	1.36102	0.173506	0.999836	26.2034	19.9157	15.4622	20.8942	23.5638	19.7426	27.3575	26.2301	23.8342	27.3916
ENSMUSG00000108492.2	Rpl18a-ps4	39.8068	0.426406	0.308567	1.38189	0.167004	0.999836	45.6226	33.991	29.9581	35.1023	31.4183	39.4853	25.9896	69.947	42.561	43.9926
ENSMUSG00000100599.3	1700120C14Rik	23.8869	0.426266	0.332919	1.28039	0.200408	0.999836	27.5191	20.2546	19.811	28.4162	20.9456	11.8456	28.7254	23.3157	30.6439	27.3916
ENSMUSG00000022432.8	Smc1b	21.3672	0.42611	0.359079	1.18668	0.235356	0.999836	24.9467	17.7877	21.2606	18.3869	15.7092	15.7941	34.1969	27.6874	22.1317	15.7709
ENSMUSG00000086855.2	Gm13844	21.1035	0.425827	0.387645	1.0985	0.271987	0.999836	24.0144	18.1926	14.4958	17.5512	14.4001	26.3235	13.6788	33.5163	28.9415	19.9212
ENSMUSG00000040797.17	Iqsec3	371.732	0.425492	0.224854	1.89231	0.0584501	0.999836	425.201	318.263	269.139	264.939	375.711	363.264	504.746	249.186	492.005	454.867
ENSMUSG00000097730.4	Gm26588	16.7009	0.424929	0.406793	1.04458	0.296216	0.999836	19.3627	14.039	15.9454	19.2227	13.091	7.89705	13.6788	23.3157	24.6854	15.7709
ENSMUSG00000053889.6	Kirrel3os	87.1007	0.424812	0.241317	1.76039	0.0783416	0.999836	99.9491	74.2522	75.3784	87.7558	69.3822	64.4926	123.109	68.4898	127.683	80.5147
ENSMUSG00000019359.15	Gdpd2	67.5573	0.424373	0.913036	0.464793	0.64208	0.999836	77.494	57.6206	26.0925	76.8908	31.4183	96.0808	109.43	167.581	23.8342	9.13053
ENSMUSG00000112742.2	Gm31793	30.5254	0.424236	0.308016	1.37732	0.168414	0.999836	35.1659	25.8848	22.227	30.0877	19.6365	31.5882	36.9326	46.6314	26.3878	30.7118
ENSMUSG00000047515.9	BC049715	32.746	0.424104	0.268681	1.57846	0.114459	0.999836	37.7436	27.7484	28.9917	33.4308	23.5638	25.0073	31.4611	42.2597	35.7513	41.5024
ENSMUSG00000021219.17	Rgs6	24.2176	0.423846	0.304354	1.39261	0.163738	0.999836	27.4689	20.9664	17.395	19.2227	24.8729	22.375	24.6218	30.6018	28.0903	26.5615
ENSMUSG00000085931.2	Gm12648	43.987	0.423773	0.537748	0.78805	0.430668	0.999836	50.3464	37.6275	18.3614	30.9235	22.2547	78.9705	64.2901	83.0621	36.6025	17.431
ENSMUSG00000039304.12	Tnfsf10	157.907	0.423724	0.234427	1.80749	0.0706861	0.999836	180.824	134.989	132.879	135.395	141.383	130.301	246.218	112.207	219.615	145.258
ENSMUSG00000085354.2	Gm2044	43.8295	0.423588	0.28292	1.4972	0.134341	0.999836	50.2547	37.4043	44.4539	34.2666	32.7274	38.1691	30.0933	56.832	48.5196	65.5738
ENSMUSG00000074199.8	Krtdap	64.9	0.423052	0.339563	1.24587	0.212812	0.999836	73.5027	56.2973	32.3741	48.4747	81.164	63.1764	43.772	62.6609	99.5928	87.9851
ENSMUSG00000075908.3	Gm23940	16.9718	0.422271	0.3749	1.12636	0.260015	0.999836	19.3697	14.5739	12.5631	14.2081	11.7819	19.7426	24.6218	17.4868	20.4293	14.9409
ENSMUSG00000032098.14	Treh	59.08	0.421932	0.27236	1.54917	0.121341	0.999836	68.0005	50.1594	52.185	61.847	48.4366	38.1691	94.3834	49.5458	76.6098	51.463
ENSMUSG00000027316.16	Gfra4	84.2969	0.42191	0.227753	1.85249	0.0639551	0.999836	95.5748	73.019	59.433	59.3397	79.8549	93.4485	99.8549	72.8615	116.617	92.9654
ENSMUSG00000015829.14	Tnr	26.5733	0.421858	0.423138	0.996974	0.318777	0.999836	30.8299	22.3166	39.1388	22.5658	14.4001	13.1618	27.3575	24.7729	25.5366	45.6527
ENSMUSG00000044177.5	Wfikkn2	50.4555	0.421397	0.409254	1.02967	0.303164	0.999836	57.7226	43.1885	24.6429	44.2958	30.1092	73.7058	71.1295	83.0621	46.8171	29.8817
ENSMUSG00000081103.2	Rps12-ps26	20.0751	0.421204	0.357156	1.17933	0.238268	0.999836	23.2763	16.874	16.4286	20.8942	18.3274	11.8456	24.6218	30.6018	21.2805	16.601
ENSMUSG00000035262.6	Amh	55.5474	0.420813	0.277981	1.51382	0.130072	0.999836	63.6363	47.4586	49.2859	61.847	49.7457	28.9559	43.772	61.2037	73.205	76.3645
ENSMUSG00000048388.4	Fam171b	18.842	0.42041	0.351869	1.19479	0.232168	0.999836	21.5826	16.1014	16.9118	13.3723	18.3274	15.7941	24.6218	20.4012	25.5366	15.7709
ENSMUSG00000081752.4	Sms-ps	28.0681	0.42028	0.36871	1.13987	0.254342	0.999836	32.4546	23.6817	22.7102	32.595	11.7819	27.6397	45.1399	33.5163	21.2805	29.8817
ENSMUSG00000109251.2	E230032D23Rik	16.9078	0.420201	0.41845	1.00419	0.315289	0.999836	19.3089	14.5068	12.0799	9.19347	18.3274	18.4265	23.2539	26.2301	14.4707	13.2808
ENSMUSG00000022579.11	Gpihbp1	606.995	0.419796	0.273305	1.536	0.124538	0.999836	694.211	519.779	275.904	663.601	523.639	615.97	964.352	491.086	732.901	588.504
ENSMUSG00000060548.14	Tnfrsf19	120.38	0.41963	0.361301	1.16144	0.245463	0.999836	137.345	103.416	75.3784	85.2485	181.965	71.0735	191.503	71.4043	171.095	115.377
ENSMUSG00000056752.17	Dnah9	41.5505	0.419323	0.282516	1.48425	0.137744	0.999836	47.6673	35.4336	40.5884	36.7739	22.2547	42.1176	42.4041	45.1741	40.0074	63.0837
ENSMUSG00000105541.2	Gm43136	31.0918	0.418753	0.329441	1.2711	0.203693	0.999836	35.9768	26.2069	29.4749	35.9381	13.091	26.3235	45.1399	30.6018	37.4537	30.7118
ENSMUSG00000034842.17	Art3	18.4339	0.418709	0.353233	1.18536	0.235875	0.999836	20.8279	16.04	14.0126	13.3723	14.4001	22.375	17.7824	21.8584	20.4293	23.2414
ENSMUSG00000093402.2	Gm18588	29.9911	0.418326	0.308555	1.35576	0.175176	0.999836	34.6596	25.3225	28.5085	33.4308	24.8729	14.4779	39.6684	29.1446	37.4537	32.3719
ENSMUSG00000083995.2	Gm12808	31.4113	0.417799	0.315197	1.32551	0.185001	0.999836	36.5895	26.2331	32.3741	29.2519	23.5638	19.7426	49.2435	40.8024	28.0903	28.2216
ENSMUSG00000117698.2	BC037704	29.5114	0.416804	0.305269	1.36537	0.172138	0.999836	33.5306	25.4922	24.1597	29.2519	26.1819	22.375	32.829	23.3157	31.4952	46.4827
ENSMUSG00000101389.2	Ms4a4a	32.7996	0.416339	0.379202	1.09794	0.272232	0.999836	36.9091	28.6901	16.9118	21.73	40.582	35.5367	41.0363	24.7729	52.7757	29.0517
ENSMUSG00000080573.3	Mir467f	17.7057	0.415543	0.484119	0.85835	0.390699	0.999836	20.3648	15.0466	20.7774	9.19347	10.4728	19.7426	27.3575	16.0295	28.9415	9.13053
ENSMUSG00000020053.19	Igf1	298.859	0.413914	0.286784	1.44329	0.148937	0.999836	340.763	256.954	164.769	239.866	370.475	252.706	473.285	193.812	382.198	313.758
ENSMUSG00000084617.3	Gm22073	25.4862	0.413455	0.313941	1.31699	0.187843	0.999836	29.0943	21.8781	19.3278	20.8942	17.0183	30.272	30.0933	34.9735	27.2391	24.0714
ENSMUSG00000113406.2	Gm7762	34.8303	0.41302	0.297305	1.38921	0.164769	0.999836	39.9345	29.7262	39.1388	25.9089	19.6365	34.2206	36.9326	32.0591	44.2635	46.4827
ENSMUSG00000087667.9	Gm13381	30.7541	0.41272	0.407475	1.01287	0.31112	0.999836	35.5226	25.9857	34.3068	36.7739	7.85458	25.0073	24.6218	45.1741	36.6025	35.6921
ENSMUSG00000054161.13	Fam83e	77.173	0.412353	0.272585	1.51275	0.130343	0.999836	87.3941	66.9518	44.9371	50.982	98.1823	73.7058	106.694	75.776	77.4611	89.6452
ENSMUSG00000029862.17	Clcn1	40.1182	0.412287	0.339529	1.21429	0.224637	0.999836	45.8751	34.3613	40.1052	22.5658	45.8184	28.9559	67.0259	33.5163	31.4952	51.463
ENSMUSG00000089607.3	Gm22500	41.6681	0.412285	0.260244	1.58423	0.113142	0.999836	47.4016	35.9346	34.3068	35.9381	39.2729	34.2206	61.5544	30.6018	46.8171	50.633
ENSMUSG00000054013.7	Tmem179	49.2322	0.412222	0.225065	1.83157	0.0670156	0.999836	56.2176	42.2468	46.3867	35.9381	37.9638	48.6985	49.2435	59.7464	53.6269	62.2536
ENSMUSG00000058897.19	Col25a1	319.725	0.412086	0.236786	1.74033	0.0818006	0.999836	365.476	273.974	297.165	291.684	184.583	322.463	272.207	488.172	272.391	429.135
ENSMUSG00000109931.2	Gm39929	16.9426	0.411767	0.462875	0.889586	0.373688	0.999836	19.5008	14.3843	18.8446	15.0439	7.85458	15.7941	20.5181	16.0295	31.4952	9.96058
ENSMUSG00000102607.2	Gm37265	41.5196	0.411346	0.237936	1.72881	0.0838429	0.999836	47.6966	35.3426	35.2732	41.7885	34.0365	30.272	43.772	55.3747	46.8171	44.8226
ENSMUSG00000090291.4	Lrrc10b	54.1986	0.411116	0.238812	1.72151	0.0851591	0.999836	61.9454	46.4518	51.7018	50.1462	51.0548	32.9044	65.658	45.1741	66.3952	70.5541
ENSMUSG00000092793.3	Mir466m	66.7209	0.410994	0.223734	1.83698	0.0662128	0.999836	75.6698	57.772	46.8699	56.8324	52.3639	75.022	60.1865	90.3482	76.6098	75.5344
ENSMUSG00000081689.2	Gm9166	33.8722	0.41026	0.323832	1.26689	0.205195	0.999836	38.349	29.3954	18.8446	40.9527	23.5638	34.2206	30.0933	39.3452	38.3049	45.6527
ENSMUSG00000056271.14	Lman1l	33.2139	0.41003	0.373988	1.09637	0.272916	0.999836	38.2228	28.205	28.0253	30.9235	17.0183	36.8529	47.8756	51.003	35.7513	18.2611
ENSMUSG00000040543.17	Pitpnm3	23.279	0.409942	0.422595	0.97006	0.332016	0.999836	26.7613	19.7967	26.0925	24.2373	18.3274	10.5294	35.5648	11.6578	35.7513	24.0714
ENSMUSG00000039860.20	Srrm3	85.89	0.409492	0.205838	1.98939	0.0466584	0.999836	98.0203	73.7597	82.1431	61.847	57.6003	93.4485	106.694	85.9766	108.105	91.3053
ENSMUSG00000056418.4	BC043934	17.5811	0.409383	0.379294	1.07933	0.280441	0.999836	20.1149	15.0472	14.979	15.0439	19.6365	10.5294	27.3575	16.0295	22.1317	14.9409
ENSMUSG00000076498.3	Trbc2	19.9809	0.409112	0.544258	0.751689	0.452238	0.999836	22.429	17.5328	4.34875	25.0731	17.0183	23.6912	19.1503	11.6578	32.3464	26.5615
ENSMUSG00000111556.2	Gm19299	24.535	0.408717	0.345377	1.18339	0.236653	0.999836	28.1751	20.8949	19.3278	30.0877	10.4728	23.6912	25.9896	32.0591	28.0903	26.5615
ENSMUSG00000065734.3	Snord49a	27.2846	0.408662	0.330772	1.23548	0.216651	0.999836	31.0193	23.55	19.811	19.2227	20.9456	34.2206	34.1969	37.888	21.2805	30.7118
ENSMUSG00000091568.9	Gm8206	17.4127	0.408419	0.45576	0.896127	0.370185	0.999836	19.9097	14.9157	14.0126	16.7154	3.92729	25.0073	24.6218	18.944	15.322	20.7512
ENSMUSG00000071984.12	Fndc1	45.452	0.408363	0.24355	1.67671	0.0935997	0.999836	51.5259	39.3781	30.4413	41.7885	49.7457	35.5367	54.715	53.9175	47.6683	49.8029
ENSMUSG00000040794.6	C1qtnf4	27.7821	0.408262	0.384536	1.0617	0.288372	0.999836	31.2113	24.353	12.5631	28.4162	30.1092	26.3235	25.9896	27.6874	24.6854	46.4827
ENSMUSG00000038295.15	Atg9b	203.918	0.408035	0.21768	1.87447	0.0608656	0.999836	232.454	175.382	180.232	174.676	157.092	189.529	217.492	214.213	337.083	161.029
ENSMUSG00000031074.15	Fgf3	40.9658	0.407826	0.509231	0.800867	0.423209	0.999836	46.5631	35.3685	15.4622	66.8616	14.4001	44.75	24.6218	45.1741	43.4122	73.0443
ENSMUSG00000085436.2	Zfp335os	52.2581	0.407668	0.224149	1.81874	0.0689517	0.999836	59.8893	44.6269	48.8027	50.982	45.8184	32.9044	54.715	59.7464	57.0318	68.064
ENSMUSG00000116877.2	4921517D16Rik	20.3185	0.407249	0.342463	1.18918	0.23437	0.999836	23.1149	17.5222	14.4958	17.5512	23.5638	14.4779	27.3575	24.7729	19.5781	20.7512
ENSMUSG00000058831.14	Opn1sw	57.1556	0.407173	0.345641	1.17802	0.238787	0.999836	65.3346	48.9766	57.5002	63.5185	24.8729	50.0147	79.3368	33.5163	62.9903	85.495
ENSMUSG00000102700.2	Gm38312	78.7197	0.40717	0.186485	2.18339	0.029007	0.999836	90.2256	67.2139	68.6137	67.6974	72.0004	60.5441	86.1762	110.749	85.122	78.8546
ENSMUSG00000052724.8	Gm9888	57.4869	0.407093	0.22935	1.77499	0.0758994	0.999836	65.196	49.7778	40.5884	62.6827	44.5093	51.3308	54.715	64.1181	67.2464	74.7044
ENSMUSG00000100779.2	Gm29292	49.7118	0.407036	0.25441	1.59992	0.109616	0.999836	55.8175	43.6061	33.8236	34.2666	51.0548	55.2794	54.715	46.6314	62.9903	58.9334
ENSMUSG00000024530.9	Prelid3a	109.755	0.406504	0.206942	1.96434	0.0494909	0.999836	125.427	94.0837	97.6053	96.1135	61.5276	121.088	147.731	119.493	116.617	117.867
ENSMUSG00000083854.4	Dnajc19-ps	16.4495	0.405762	0.401619	1.01032	0.312343	0.999836	18.6844	14.2146	15.9454	13.3723	18.3274	9.21323	17.7824	13.1151	27.2391	16.601
ENSMUSG00000029419.9	Ajm1	24.3035	0.405723	0.386989	1.04841	0.29445	0.999836	27.7389	20.8681	24.1597	22.5658	19.6365	17.1103	30.0933	17.4868	45.1147	18.2611
ENSMUSG00000009292.19	Trpm2	62.5518	0.404976	0.235373	1.72057	0.0853286	0.999836	70.8201	54.2835	50.7355	62.6827	48.4366	55.2794	61.5544	51.003	89.3781	81.3447
ENSMUSG00000089870.2	Gm15562	78.4488	0.404948	0.227134	1.78286	0.0746093	0.999836	88.6847	68.2129	54.601	75.2193	79.8549	63.1764	95.7513	59.7464	101.295	97.9457
ENSMUSG00000092225.2	Gm2381	458.092	0.404572	0.193229	2.09374	0.0362831	0.999836	522.593	393.59	381.241	432.929	346.911	413.279	443.192	762.131	442.635	442.416
ENSMUSG00000024209.10	Acsbg3	31.7227	0.403821	0.288506	1.3997	0.161604	0.999836	36.0939	27.3516	26.5757	34.2666	24.8729	23.6912	39.6684	24.7729	43.4122	36.5221
ENSMUSG00000111537.2	Gm7653	26.1904	0.403792	0.342067	1.18045	0.237822	0.999836	30.1185	22.2622	28.9917	16.7154	17.0183	26.3235	23.2539	40.8024	32.3464	24.0714
ENSMUSG00000024268.17	Celf4	132.311	0.403735	0.196532	2.0543	0.0399471	0.999836	150.168	114.454	83.1095	146.26	104.728	123.721	150.466	139.894	161.732	148.579
ENSMUSG00000106427.2	Gm42820	120.091	0.402881	0.189156	2.12989	0.033181	0.999836	137.844	102.338	127.08	91.9347	94.255	96.0808	140.891	166.124	113.212	131.148
ENSMUSG00000035109.15	Shc4	48.0265	0.402074	0.294386	1.3658	0.172001	0.999836	54.5247	41.5282	30.4413	45.1316	51.0548	39.4853	62.9223	59.7464	32.3464	63.0837
ENSMUSG00000101502.2	Rpl7a-ps10	56.2546	0.40185	0.244952	1.64053	0.100896	0.999836	63.4748	49.0344	33.3404	55.1608	53.673	53.9632	73.8653	53.9175	64.6928	61.4236
ENSMUSG00000088479.3	Gm23077	67.3977	0.401803	0.241964	1.66059	0.0967961	0.999836	77.2873	57.5082	71.5128	44.2958	52.3639	61.8603	71.1295	102.006	62.1391	73.8743
ENSMUSG00000039037.6	St6galnac5	44.6594	0.401605	0.342586	1.17228	0.241086	0.999836	50.1706	39.1483	26.0925	24.2373	64.1458	42.1176	41.0363	51.003	62.9903	45.6527
ENSMUSG00000078519.4	2310026L22Rik	27.599	0.401592	0.300549	1.3362	0.181485	0.999836	31.3922	23.8059	19.811	24.2373	28.8001	22.375	30.0933	40.8024	28.9415	25.7315
ENSMUSG00000084769.2	Gm12061	22.522	0.401042	0.41188	0.973687	0.330212	0.999836	25.6198	19.4241	27.5421	13.3723	13.091	23.6912	13.6788	23.3157	29.7927	35.6921
ENSMUSG00000110404.2	Rnf223	162.491	0.400176	0.288593	1.38665	0.16555	0.999836	185.048	139.933	114.034	148.767	96.8732	200.059	240.746	222.956	170.244	106.246
ENSMUSG00000108294.2	Gm44429	25.8765	0.399567	0.294847	1.35517	0.175365	0.999836	29.3764	22.3767	19.811	25.0731	23.5638	21.0588	34.1969	26.2301	25.5366	31.5418
ENSMUSG00000112597.2	Gm4777	22.3166	0.399455	0.405375	0.985396	0.324429	0.999836	25.5951	19.0381	24.1597	19.2227	24.8729	7.89705	32.829	18.944	32.3464	18.2611
ENSMUSG00000052117.6	D630039A03Rik	29.8728	0.398889	0.330676	1.20628	0.227708	0.999836	33.5454	26.2002	17.395	30.9235	20.9456	35.5367	36.9326	23.3157	35.7513	38.1822
ENSMUSG00000093140.3	Mir28b	25.8577	0.398631	0.322807	1.23489	0.216872	0.999836	29.3136	22.4019	19.3278	21.73	27.491	21.0588	42.4041	21.8584	28.0903	24.9015
ENSMUSG00000113535.2	AU015791	46.4926	0.398553	0.443232	0.899199	0.368547	0.999836	52.4548	40.5303	23.6765	51.8177	44.5093	42.1176	51.9793	14.5723	86.8245	56.4433
ENSMUSG00000021464.16	Ror2	350.901	0.398278	0.189389	2.10297	0.0354687	0.999836	398.232	303.57	210.673	331.801	383.566	288.242	366.591	440.083	441.783	344.47
ENSMUSG00000082791.4	Gm4875	52.5683	0.398115	0.217201	1.83293	0.0668132	0.999836	59.9998	45.1368	47.3531	51.8177	41.8911	39.4853	49.2435	65.5753	60.4366	64.7438
ENSMUSG00000083226.3	Gm7831	46.8046	0.39766	0.301154	1.32046	0.186682	0.999836	52.8373	40.7719	32.3741	40.117	40.582	50.0147	69.7616	33.5163	40.0074	68.064
ENSMUSG00000070331.15	Qrich2	88.5032	0.397583	0.20656	1.92478	0.0542567	0.999836	100.729	76.277	65.7145	81.9055	83.7822	73.7058	98.487	128.236	75.7586	100.436
ENSMUSG00000030724.8	Cd19	20.5123	0.397169	0.501408	0.792107	0.428298	0.999836	23.7914	17.2333	24.1597	25.0731	7.85458	11.8456	38.3005	24.7729	22.1317	9.96058
ENSMUSG00000030223.15	Ptpro	78.3459	0.396924	0.196862	2.01626	0.0437731	0.999836	89.2603	67.4316	71.0296	72.712	68.0731	57.9117	105.326	69.947	99.5928	82.1748
ENSMUSG00000094035.4	Ldlrad2	87.7397	0.396696	0.242377	1.63669	0.101696	0.999836	100.177	75.3025	107.752	54.325	70.6913	68.4411	84.8083	100.549	114.915	100.436
ENSMUSG00000062432.5	Cyp26c1	17.925	0.396686	0.511956	0.774845	0.438432	0.999836	20.0337	15.8162	13.5295	11.7008	24.8729	13.1618	17.7824	5.82892	36.6025	19.9212
ENSMUSG00000056758.15	Hmga2	419.632	0.396528	0.229098	1.73082	0.0834835	0.999836	476.495	362.769	218.404	422.9	426.766	383.007	406.259	635.352	411.991	452.376
ENSMUSG00000020566.20	Atp6v1c2	20.1449	0.395892	0.465564	0.85035	0.395131	0.999836	22.9307	17.359	22.227	11.7008	5.23639	30.272	19.1503	24.7729	19.5781	28.2216
ENSMUSG00000028950.4	Tas1r1	42.0104	0.395683	0.265991	1.48758	0.136861	0.999836	48.3686	35.6523	40.1052	43.46	34.0365	25.0073	57.4508	51.003	47.6683	37.3522
ENSMUSG00000080974.3	Gm9009	37.6657	0.395639	0.251214	1.57491	0.115278	0.999836	42.7963	32.535	34.79	28.4162	35.3456	31.5882	35.5648	48.0886	48.5196	39.0123
ENSMUSG00000018845.15	Unc45b	78.5112	0.395158	0.288741	1.36856	0.171138	0.999836	88.5568	68.4655	37.206	75.2193	83.7822	77.6544	113.534	64.1181	91.0806	85.495
ENSMUSG00000068962.8	Zfp114	23.7946	0.395066	0.387433	1.0197	0.307871	0.999836	26.9153	20.6739	18.3614	27.5804	18.3274	18.4265	25.9896	17.4868	44.2635	19.9212
ENSMUSG00000095186.2	Gm10718	23.9514	0.39447	0.342621	1.15133	0.249595	0.999836	27.1063	20.7965	17.8782	16.7154	19.6365	28.9559	38.3005	24.7729	21.2805	24.0714
ENSMUSG00000077148.3	Gm22935	18.8461	0.394369	0.345297	1.14211	0.253406	0.999836	21.4145	16.2777	15.9454	15.0439	18.3274	15.7941	21.886	23.3157	24.6854	15.7709
ENSMUSG00000071047.6	Ces1a	171.965	0.394075	0.247295	1.59354	0.111038	0.999836	194.55	149.381	109.685	164.647	108.655	214.537	173.72	155.924	246.854	201.702
ENSMUSG00000032691.15	Nlrp3	37.0728	0.394032	0.267236	1.47447	0.140355	0.999836	41.5803	32.5652	26.5757	27.5804	43.2002	32.9044	39.6684	40.8024	47.6683	38.1822
ENSMUSG00000031766.5	Slc12a3	22.8537	0.39386	0.334961	1.17584	0.23966	0.999836	25.666	20.0414	18.3614	15.8796	26.1819	19.7426	31.4611	17.4868	23.8342	29.8817
ENSMUSG00000038152.5	5033430I15Rik	23.0818	0.39348	0.382826	1.02783	0.30403	0.999836	25.8013	20.3624	14.979	19.2227	24.8729	22.375	28.7254	14.5723	39.1561	20.7512
ENSMUSG00000102931.2	Gm38114	42.4946	0.39338	0.260391	1.51073	0.130858	0.999836	48.708	36.2811	42.0379	30.9235	41.8911	30.272	51.9793	59.7464	37.4537	45.6527
ENSMUSG00000072884.11	Gm10433	20.3969	0.39295	0.327764	1.19888	0.230574	0.999836	23.0205	17.7733	15.9454	18.3869	17.0183	19.7426	23.2539	21.8584	19.5781	27.3916
ENSMUSG00000097330.3	Gm26672	62.1897	0.392518	0.208884	1.87912	0.0602276	0.999836	70.4966	53.8828	49.7691	47.6389	61.5276	56.5956	82.0725	72.8615	68.9489	58.1034
ENSMUSG00000085696.9	Hoxaas3	20.1914	0.392412	0.456214	0.860149	0.389707	0.999836	22.7679	17.6149	14.4958	28.4162	17.0183	10.5294	15.0466	13.1151	26.3878	36.5221
ENSMUSG00000081640.2	Rplp0-ps1	27.1449	0.392358	0.309231	1.26882	0.204506	0.999836	30.5992	23.6907	20.7774	26.7446	26.1819	21.0588	28.7254	26.2301	41.7098	25.7315
ENSMUSG00000061104.6	Sap18b	20.1702	0.391904	0.42866	0.914254	0.360584	0.999836	23.2455	17.0949	27.5421	15.8796	9.16368	15.7941	31.4611	14.5723	18.7268	28.2216
ENSMUSG00000024619.9	Cdx1	74.5832	0.391835	0.233574	1.67757	0.093432	0.999836	85.2594	63.9071	84.5591	47.6389	53.673	69.7573	80.7046	100.549	83.4196	76.3645
ENSMUSG00000086245.2	Gm16170	70.5069	0.391741	0.257758	1.5198	0.128561	0.999836	80.3148	60.6989	69.58	57.6681	51.0548	64.4926	51.9793	110.749	66.3952	92.1354
ENSMUSG00000039114.17	Nrn1	40.3935	0.391235	0.330761	1.18283	0.236875	0.999836	45.6406	35.1464	27.5421	31.7593	58.9094	22.375	60.1865	40.8024	42.561	39.0123
ENSMUSG00000116848.2	4930542D17Rik	17.9941	0.390966	0.381766	1.0241	0.305789	0.999836	20.5477	15.4405	17.395	14.2081	20.9456	9.21323	15.0466	27.6874	17.8756	21.5813
ENSMUSG00000071470.5	Ccnb1ip1	34.6495	0.390859	0.338199	1.15571	0.247802	0.999836	39.7287	29.5702	39.622	30.0877	23.5638	25.0073	23.2539	56.832	32.3464	46.4827
ENSMUSG00000039257.12	Vstm2b	48.8141	0.39041	0.324812	1.20196	0.22938	0.999836	54.9629	42.6653	24.1597	55.9966	57.6003	32.9044	42.4041	58.2892	51.9244	67.2339
ENSMUSG00000048003.13	Catsper4	16.5842	0.390404	0.404433	0.965314	0.334388	0.999836	18.9844	14.1841	14.0126	12.5365	15.7092	14.4779	30.0933	18.944	13.6195	13.2808
ENSMUSG00000027702.8	Lrrc34	20.8663	0.390216	0.454381	0.858786	0.390459	0.999836	23.3024	18.4303	16.4286	19.2227	18.3274	19.7426	12.3109	10.2006	39.1561	31.5418
ENSMUSG00000035875.16	AI182371	25.9914	0.389912	0.32274	1.20813	0.226996	0.999836	29.8421	22.1407	30.4413	20.0585	19.6365	18.4265	34.1969	24.7729	25.5366	34.862
ENSMUSG00000086669.2	AA645442	34.4792	0.389806	0.276023	1.41222	0.157885	0.999836	39.4876	29.4708	35.7564	30.9235	23.5638	27.6397	49.2435	30.6018	36.6025	41.5024
ENSMUSG00000034107.11	Ano7	46.059	0.389357	0.288202	1.35098	0.176701	0.999836	52.5202	39.5978	45.9035	35.1023	49.7457	27.6397	75.2331	40.8024	43.4122	50.633
ENSMUSG00000112413.2	Gm6867	17.2492	0.388862	0.403363	0.964048	0.335022	0.999836	19.5024	14.996	13.0463	16.7154	9.16368	21.0588	15.0466	23.3157	25.5366	14.1108
ENSMUSG00000109825.2	Gm45589	29.4615	0.388816	0.36113	1.07667	0.281629	0.999836	33.7061	25.2169	27.5421	32.595	13.091	27.6397	20.5181	49.5458	34.0488	30.7118
ENSMUSG00000110711.2	Gm45760	29.9809	0.388679	0.436705	0.890028	0.373451	0.999836	34.2015	25.7602	39.1388	19.2227	13.091	31.5882	31.4611	33.5163	17.8756	53.9531
ENSMUSG00000079000.4	Dnmt3bos	17.2206	0.388418	0.35368	1.09822	0.272109	0.999836	19.4206	15.0205	14.4958	16.7154	15.7092	13.1618	15.0466	18.944	21.2805	22.4113
ENSMUSG00000119292.1	mmu-mir-669a-1	51.6933	0.388239	0.267982	1.44875	0.147408	0.999836	58.3499	45.0368	39.622	36.7739	41.8911	61.8603	49.2435	74.3187	44.2635	65.5738
ENSMUSG00000111094.2	Gm34425	40.355	0.387983	0.292966	1.32433	0.185394	0.999836	45.9401	34.7698	32.8572	39.2812	34.0365	32.9044	64.2901	39.3452	51.0732	29.0517
ENSMUSG00000092325.3	Gm18284	31.5182	0.38797	0.318692	1.21738	0.223458	0.999836	35.7213	27.3152	20.2942	35.1023	18.3274	35.5367	38.3005	40.8024	28.0903	35.6921
ENSMUSG00000035435.18	Abca17	31.3068	0.387934	0.29899	1.29748	0.194466	0.999836	35.6625	26.9512	24.1597	35.1023	28.8001	19.7426	28.7254	46.6314	35.7513	31.5418
ENSMUSG00000109427.2	Gm45845	18.8511	0.387803	0.485423	0.798896	0.42435	0.999836	21.4803	16.2219	23.1933	16.7154	5.23639	19.7426	24.6218	10.2006	18.7268	32.3719
ENSMUSG00000056457.7	Prl2c3	88205.4	0.387283	0.212765	1.82024	0.068723	0.999836	99973.7	76437.2	60759.8	100872	50837.5	93280	88565.8	93423	122970	94936
ENSMUSG00000068600.11	Gml2	30.843	0.387203	0.502067	0.771218	0.440578	0.999836	35.0934	26.5925	17.8782	26.7446	20.9456	40.8014	54.715	55.3747	16.1732	14.1108
ENSMUSG00000093565.2	Rab26os	45.1415	0.387068	0.251981	1.5361	0.124514	0.999836	50.8872	39.3957	31.8909	35.1023	41.8911	48.6985	47.8756	64.1181	43.4122	48.1428
ENSMUSG00000110360.2	Gm45380	22.829	0.38672	0.334977	1.15447	0.248308	0.999836	25.5861	20.072	17.8782	12.5365	26.1819	23.6912	27.3575	26.2301	24.6854	24.0714
ENSMUSG00000020405.5	Fabp6	20.482	0.386035	0.390301	0.989069	0.32263	0.999836	23.0885	17.8755	19.3278	16.7154	14.4001	21.0588	12.3109	24.7729	19.5781	35.6921
ENSMUSG00000087181.4	Gm13570	22.5877	0.385963	0.400881	0.962787	0.335654	0.999836	25.1723	20.0032	13.5295	10.0292	26.1819	30.272	25.9896	27.6874	21.2805	25.7315
ENSMUSG00000110618.2	Gm39822	18.8298	0.385884	0.5176	0.745526	0.455954	0.999836	21.1034	16.5563	6.76473	29.2519	11.7819	18.4265	20.5181	10.2006	22.983	30.7118
ENSMUSG00000110250.2	Gm9077	24.4585	0.385504	0.393208	0.980405	0.326886	0.999836	27.1808	21.7362	12.5631	19.2227	22.2547	32.9044	16.4145	29.1446	36.6025	26.5615
ENSMUSG00000046411.3	Rps4l-ps	44.9468	0.385356	0.234378	1.64417	0.100142	0.999836	51.0545	38.8391	35.7564	43.46	36.6547	39.4853	45.1399	64.1181	46.8171	48.1428
ENSMUSG00000097160.3	A630072L19Rik	28.4115	0.385219	0.364918	1.05563	0.291138	0.999836	31.8374	24.9857	18.3614	22.5658	39.2729	19.7426	43.772	18.944	28.9415	35.6921
ENSMUSG00000074643.13	Cpne1	44.916	0.384463	0.265682	1.44708	0.147876	0.999836	51.1176	38.7143	38.6556	49.3104	43.2002	23.6912	43.772	58.2892	45.9659	56.4433
ENSMUSG00000086691.3	Gm15432	17.4628	0.384451	0.444725	0.86447	0.38733	0.999836	19.6395	15.286	14.0126	11.7008	19.6365	15.7941	6.83938	30.6018	17.8756	23.2414
ENSMUSG00000038418.8	Egr1	650.931	0.384195	0.439792	0.873583	0.382345	0.999836	737.198	564.663	429.077	679.481	774.986	375.11	1343.25	582.892	601.813	420.835
ENSMUSG00000073888.14	Ccl27a	634.919	0.383903	0.187884	2.0433	0.0410228	0.999836	719.177	550.662	490.926	562.473	445.093	704.154	744.124	920.969	657.142	554.472
ENSMUSG00000114113.2	Gm47639	17.0485	0.383597	0.354158	1.08312	0.278754	0.999836	19.3082	14.7888	16.9118	13.3723	15.7092	13.1618	19.1503	16.0295	22.1317	19.9212
ENSMUSG00000099760.2	Gm28800	19.0888	0.383538	0.395652	0.969384	0.332354	0.999836	21.6546	16.5229	15.4622	21.73	10.4728	18.4265	21.886	20.4012	13.6195	30.7118
ENSMUSG00000085606.2	Gm15792	21.6066	0.383401	0.341007	1.12432	0.260877	0.999836	24.6671	18.5461	18.3614	21.73	23.5638	10.5294	28.7254	26.2301	22.1317	21.5813
ENSMUSG00000107628.2	Gm44282	51.4007	0.383189	0.24719	1.55018	0.121098	0.999836	57.678	45.1234	34.3068	45.1316	53.673	47.3823	65.658	51.003	46.8171	67.2339
ENSMUSG00000086468.2	Etaa1os	16.6275	0.382432	0.417443	0.91613	0.359599	0.999836	19.0009	14.254	14.0126	16.7154	6.54549	19.7426	16.4145	27.6874	14.4707	17.431
ENSMUSG00000031302.17	Nlgn3	21.4672	0.382411	0.349319	1.09473	0.273633	0.999836	24.1795	18.7548	15.4622	26.7446	17.0183	15.7941	24.6218	17.4868	26.3878	28.2216
ENSMUSG00000074355.3	Gm10676	21.5617	0.382163	0.329326	1.16044	0.245869	0.999836	24.5568	18.5666	21.7438	18.3869	15.7092	18.4265	24.6218	23.3157	19.5781	30.7118
ENSMUSG00000026357.4	Rgs18	47.6592	0.382051	0.25757	1.48329	0.137997	0.999836	53.8496	41.4689	40.5884	33.4308	51.0548	40.8014	49.2435	65.5753	39.1561	61.4236
ENSMUSG00000076613.5	Ighg2b	20.9812	0.381883	0.436761	0.874354	0.381926	0.999836	23.1931	18.7692	8.69751	12.5365	22.2547	31.5882	20.5181	21.8584	23.8342	26.5615
ENSMUSG00000099879.2	Gm29123	80.9257	0.381881	0.237369	1.60881	0.107658	0.999836	91.437	70.4145	64.2649	58.5039	68.0731	90.8161	71.1295	128.236	81.7172	84.6649
ENSMUSG00000097617.3	Gm10687	43.7926	0.381635	0.252286	1.5127	0.130355	0.999836	49.3093	38.2759	36.2396	45.9673	32.7274	38.1691	38.3005	43.7169	60.4366	54.7832
ENSMUSG00000113680.2	Gm47405	52.6077	0.38143	0.302657	1.26027	0.207572	0.999836	59.1576	46.0579	37.6892	46.8031	53.673	46.0661	82.0725	29.1446	69.8001	55.6132
ENSMUSG00000114737.2	Gm8483	25.6106	0.381328	0.313572	1.21608	0.223955	0.999836	28.5901	22.6312	16.4286	24.2373	28.8001	21.0588	23.2539	30.6018	29.7927	30.7118
ENSMUSG00000112847.2	Gm47573	26.2631	0.381234	0.334507	1.13969	0.254415	0.999836	30.1787	22.3475	28.9917	18.3869	19.6365	22.375	34.1969	37.888	19.5781	29.0517
ENSMUSG00000064672.3	Gm22806	24.3025	0.380848	0.417048	0.913197	0.361139	0.999836	27.1241	21.4808	10.6303	17.5512	31.4183	26.3235	39.6684	21.8584	19.5781	27.3916
ENSMUSG00000012350.16	Ehf	33.2956	0.380762	0.597405	0.63736	0.52389	0.999836	37.3171	29.2742	21.2606	18.3869	37.9638	39.4853	21.886	14.5723	97.0391	15.7709
ENSMUSG00000043051.18	Disc1	167.123	0.380658	0.218441	1.74261	0.0814014	0.999836	189.137	145.108	120.316	146.26	130.91	182.948	255.793	199.64	159.178	141.938
ENSMUSG00000102635.2	Gm36638	42.2353	0.380578	0.249121	1.52768	0.126591	0.999836	47.8282	36.6423	37.206	38.4454	28.8001	42.1176	49.2435	45.1741	57.883	39.0123
ENSMUSG00000006205.14	Htra1	42004.3	0.380261	0.796539	0.477392	0.633083	0.999836	47508.3	36500.3	15183.9	37642.2	17679.4	75495.8	72921.4	90888.9	18716.6	7506.13
ENSMUSG00000068349.13	Gml	52.9123	0.380186	0.397299	0.956927	0.338604	0.999836	60.0393	45.7853	35.2732	49.3104	28.8001	69.7573	83.4404	85.9766	40.8586	29.8817
ENSMUSG00000043794.9	D830025C05Rik	29.5549	0.380131	0.344301	1.10407	0.269564	0.999836	33.3821	25.7278	29.9581	12.5365	23.5638	36.8529	36.9326	33.5163	33.1976	29.8817
ENSMUSG00000107428.2	Gm44154	25.9093	0.379694	0.356181	1.06601	0.286418	0.999836	29.7296	22.089	33.3404	20.8942	18.3274	15.7941	21.886	34.9735	25.5366	36.5221
ENSMUSG00000036905.9	C1qb	211.239	0.379635	0.197035	1.92674	0.0540126	0.999836	238.249	184.229	142.059	206.435	216.001	172.419	279.047	187.983	282.605	203.362
ENSMUSG00002076082.1	5S_rRNA	55.3366	0.379484	0.230499	1.64636	0.0996893	0.999836	63.452	47.2213	56.5338	50.982	43.2002	38.1691	67.0259	75.776	57.883	53.1231
ENSMUSG00000039617.9	Gm7488	42.8545	0.379267	0.280641	1.35143	0.176557	0.999836	48.6183	37.0907	28.9917	48.4747	32.7274	38.1691	64.2901	49.5458	38.3049	42.3325
ENSMUSG00000113737.2	BB123696	120.487	0.379047	0.355455	1.06637	0.286255	0.999836	135.516	105.457	61.8489	98.6209	103.419	157.941	153.202	55.3747	159.178	174.31
ENSMUSG00000117666.2	Gm550	47.7764	0.378734	0.293509	1.29036	0.196924	0.999836	53.5011	42.0517	28.9917	43.46	60.2185	35.5367	36.9326	62.6609	61.2879	53.1231
ENSMUSG00000117250.2	Gm49871	22.3706	0.378725	0.348619	1.08636	0.277321	0.999836	25.5769	19.1642	22.227	15.0439	18.3274	21.0588	31.4611	30.6018	16.1732	24.0714
ENSMUSG00000064925.3	Snora62	18.9897	0.378534	0.477119	0.793374	0.42756	0.999836	21.2737	16.7057	12.0799	16.7154	26.1819	11.8456	32.829	8.74338	14.4707	29.0517
ENSMUSG00000025170.14	Rab40b	40.9689	0.378443	0.330543	1.14491	0.252245	0.999836	46.2969	35.6408	40.5884	37.6096	23.5638	40.8014	53.3471	24.7729	66.3952	40.6724
ENSMUSG00000072572.10	Slc39a2	806.83	0.378417	0.426676	0.886896	0.375135	0.999836	911.841	701.819	306.345	846.635	511.857	1142.44	1221.51	883.081	755.884	786.886
ENSMUSG00000097407.2	4933408J17Rik	22.9141	0.378129	0.414692	0.911831	0.361858	0.999836	25.6996	20.1285	16.9118	24.2373	22.2547	17.1103	9.57513	29.1446	40.0074	24.0714
ENSMUSG00000081729.2	Hspa9-ps1	48.6011	0.378026	0.270359	1.39824	0.162042	0.999836	54.6102	42.5921	37.6892	45.9673	28.8001	57.9117	41.0363	55.3747	67.2464	54.7832
ENSMUSG00000082279.2	Gm12870	68.7633	0.377515	0.208351	1.81192	0.0699993	0.999836	77.0242	60.5023	52.185	58.5039	54.9821	76.3382	77.9689	65.5753	74.9074	89.6452
ENSMUSG00000045545.9	Krt14	188.278	0.377186	0.280896	1.34279	0.179338	0.999836	212.398	164.158	172.501	179.691	168.874	135.566	192.87	103.463	318.356	234.904
ENSMUSG00000036887.6	C1qa	131.9	0.377137	0.195578	1.92832	0.0538153	0.999836	148.255	115.544	99.0549	113.665	113.891	135.566	172.352	103.463	171.947	145.258
ENSMUSG00000070867.5	Trabd2b	284.679	0.377016	0.202036	1.86609	0.0620292	0.999836	320.638	248.719	182.164	245.716	294.547	272.448	363.855	244.815	395.817	278.066
ENSMUSG00000116561.2	Gm18335	23.5447	0.376976	0.357219	1.05531	0.291284	0.999836	26.9644	20.125	24.1597	30.0877	13.091	13.1618	27.3575	23.3157	29.7927	27.3916
ENSMUSG00000034792.9	Gna15	32.6476	0.376827	0.312062	1.20754	0.227225	0.999836	36.6552	28.6399	20.7774	24.2373	39.2729	30.272	43.772	42.2597	33.1976	27.3916
ENSMUSG00000113949.2	Scamp4	22.0263	0.376808	0.494183	0.762487	0.445769	0.999836	25.0787	18.9739	28.9917	25.9089	11.7819	9.21323	12.3109	21.8584	22.983	43.1625
ENSMUSG00000026969.4	Fam166a	18.8488	0.376503	0.399654	0.942074	0.346155	0.999836	21.0262	16.6713	17.395	12.5365	18.3274	18.4265	20.5181	11.6578	18.7268	33.2019
ENSMUSG00000021314.14	Amph	35.0146	0.376321	0.289259	1.30098	0.193264	0.999836	39.3174	30.7117	27.0589	27.5804	43.2002	25.0073	28.7254	49.5458	39.1561	39.8423
ENSMUSG00000028332.14	Hemgn	919.021	0.3755	0.584444	0.642492	0.520554	0.999836	1037.68	800.366	239.665	908.482	1445.24	608.073	1066.94	756.302	634.159	1693.3
ENSMUSG00000092358.2	Gm20430	29.5586	0.375287	0.303831	1.23518	0.216762	0.999836	32.7998	26.3174	19.3278	24.2373	28.8001	32.9044	24.6218	33.5163	34.0488	39.0123
ENSMUSG00000112900.2	Gm48204	42.4192	0.375236	0.278716	1.3463	0.178204	0.999836	47.8784	36.96	30.4413	42.6243	45.8184	28.9559	51.9793	51.003	55.3293	33.2019
ENSMUSG00000116757.2	Gm4786	22.4633	0.375125	0.305617	1.22744	0.219658	0.999836	25.4399	19.4866	19.811	20.0585	17.0183	21.0588	27.3575	24.7729	26.3878	23.2414
ENSMUSG00000020017.15	Hal	959.293	0.374516	0.436291	0.858408	0.390667	0.999836	1083.17	835.413	546.01	868.365	657.167	1270.11	1568.95	1461.6	759.289	542.852
ENSMUSG00000105431.2	Gm42640	17.0837	0.374038	0.486344	0.76908	0.441846	0.999836	19.2506	14.9169	12.5631	20.8942	20.9456	5.2647	24.6218	10.2006	27.2391	14.9409
ENSMUSG00000037621.9	Atoh8	1014.13	0.373845	0.287105	1.30212	0.192876	0.999836	1144.27	883.984	724.309	876.723	950.405	984.499	1552.54	461.942	1311.73	1250.88
ENSMUSG00000113387.2	Gm31508	20.5054	0.373117	0.469291	0.795066	0.426575	0.999836	23.4809	17.5299	33.8236	10.0292	10.4728	15.7941	23.2539	20.4012	18.7268	31.5418
ENSMUSG00000029272.9	Sult1e1	261.398	0.372949	0.211743	1.76133	0.0781831	0.999836	294.344	228.452	173.95	293.355	184.583	261.919	224.332	273.959	337.934	341.15
ENSMUSG00000046688.15	Tifa	87.3684	0.3729	0.210472	1.77173	0.07644	0.999836	98.3718	76.3649	71.0296	86.0843	70.6913	77.6544	114.902	71.4043	86.8245	120.357
ENSMUSG00000036131.13	Frmd7	55.418	0.372749	0.219674	1.69683	0.0897291	0.999836	61.9721	48.8639	40.1052	45.1316	62.8367	47.3823	60.1865	64.1181	62.9903	60.5935
ENSMUSG00000018470.9	Kcnab3	76.95	0.372566	0.313233	1.18942	0.234274	0.999836	86.8914	67.0087	49.7691	68.5331	57.6003	92.1323	131.316	93.2627	72.3537	50.633
ENSMUSG00000116895.2	Gm3435	32.2561	0.372483	0.292172	1.27487	0.202354	0.999836	36.774	27.7382	26.5757	38.4454	24.8729	21.0588	35.5648	45.1741	31.4952	34.862
ENSMUSG00000103435.2	Gm36992	31.1036	0.372482	0.300215	1.24072	0.21471	0.999836	34.4905	27.7167	20.2942	27.5804	34.0365	28.9559	25.9896	32.0591	42.561	37.3522
ENSMUSG00000107944.2	Gm44280	25.334	0.372432	0.355048	1.04896	0.294195	0.999836	28.968	21.7	31.4077	22.5658	14.4001	18.4265	23.2539	30.6018	23.8342	38.1822
ENSMUSG00000080701.2	Gm12340	21.5001	0.372299	0.371067	1.00332	0.315707	0.999836	24.2594	18.7408	19.3278	17.5512	15.7092	22.375	23.2539	24.7729	34.9	14.1108
ENSMUSG00000111028.2	Gm5922	25.0336	0.372071	0.32101	1.15907	0.24643	0.999836	28.5016	21.5655	27.5421	16.7154	20.9456	21.0588	36.9326	23.3157	25.5366	28.2216
ENSMUSG00000107178.2	Gm42531	33.2807	0.371984	0.296475	1.25469	0.209591	0.999836	37.2591	29.3022	31.4077	17.5512	35.3456	32.9044	35.5648	33.5163	44.2635	35.6921
ENSMUSG00000107152.2	Gm43152	44.9595	0.371803	0.231181	1.60827	0.107775	0.999836	50.5271	39.3919	37.6892	38.4454	31.4183	50.0147	50.6114	48.0886	52.7757	50.633
ENSMUSG00000028451.13	1700022I11Rik	63.0291	0.371296	0.288732	1.28595	0.198459	0.999836	70.6649	55.3932	60.3993	44.2958	48.4366	68.4411	64.2901	42.2597	72.3537	103.756
ENSMUSG00000083179.4	Gm12693	28.708	0.371117	0.29422	1.26136	0.207179	0.999836	32.7202	24.6957	26.0925	26.7446	22.2547	23.6912	42.4041	32.0591	32.3464	24.0714
ENSMUSG00000002797.10	Ggct	77.7759	0.370399	0.212816	1.74047	0.0817773	0.999836	87.8366	67.7153	67.1641	77.7266	70.6913	55.2794	82.0725	88.891	110.659	69.7241
ENSMUSG00000048368.10	Omd	88.8965	0.370292	0.21892	1.69145	0.0907509	0.999836	100.427	77.366	68.6137	88.5916	77.2367	75.022	84.8083	134.065	75.7586	107.076
ENSMUSG00000113540.2	Gm47206	27.9681	0.370287	0.373047	0.992601	0.320905	0.999836	31.7125	24.2237	30.9245	29.2519	24.8729	11.8456	17.7824	33.5163	34.0488	41.5024
ENSMUSG00000111626.2	Gm48738	43.1608	0.370267	0.298768	1.23931	0.215229	0.999836	48.7669	37.5546	42.0379	45.1316	23.5638	39.4853	45.1399	39.3452	40.8586	69.7241
ENSMUSG00000117224.2	Gm49940	23.0175	0.369756	0.355736	1.03941	0.298613	0.999836	26.3451	19.69	27.0589	17.5512	13.091	21.0588	32.829	24.7729	18.7268	29.0517
ENSMUSG00000091655.4	Gm8741	38.7229	0.369706	0.286755	1.28928	0.197302	0.999836	43.4889	33.9569	39.622	20.0585	35.3456	40.8014	45.1399	36.4307	43.4122	48.9729
ENSMUSG00000091993.3	B930036N10Rik	123.455	0.369686	0.204128	1.81105	0.0701331	0.999836	139.637	107.273	110.168	106.143	81.164	131.618	183.295	134.065	119.171	122.017
ENSMUSG00000028786.16	Tmem54	177.918	0.36958	0.15545	2.37749	0.0174307	0.999836	200.745	155.09	144.958	169.661	171.492	134.25	220.228	199.64	218.764	164.35
ENSMUSG00000089498.3	Gm26359	42.3737	0.369083	0.260421	1.41726	0.156408	0.999836	48.3731	36.3743	41.0716	40.117	34.0365	30.272	54.715	55.3747	49.3708	34.032
ENSMUSG00000031391.19	L1cam	206.417	0.368563	0.23175	1.59035	0.111757	0.999836	232.932	179.902	158.005	175.512	159.71	226.382	238.01	335.163	199.186	159.369
ENSMUSG00000106057.2	Gm43560	51.9906	0.368387	0.216417	1.70221	0.0887159	0.999836	58.8564	45.1249	50.2523	40.9527	37.9638	51.3308	54.715	65.5753	57.0318	58.1034
ENSMUSG00000117313.2	Gm49838	53.9122	0.368248	0.26183	1.40644	0.159594	0.999836	61.4796	46.3448	52.185	51.8177	41.8911	39.4853	54.715	90.3482	50.222	50.633
ENSMUSG00000087319.2	Gm15907	24.9055	0.367907	0.314686	1.16912	0.242353	0.999836	28.0289	21.7821	23.1933	16.7154	30.1092	17.1103	25.9896	30.6018	29.7927	25.7315
ENSMUSG00000083076.2	Gm11408	46.2281	0.367626	0.23719	1.54992	0.12116	0.999836	51.9592	40.4969	40.1052	32.595	39.2729	50.0147	51.9793	56.832	43.4122	55.6132
ENSMUSG00000110754.2	4930405J17Rik	37.9557	0.367408	0.271957	1.35098	0.176703	0.999836	42.5339	33.3775	34.79	22.5658	34.0365	42.1176	47.8756	36.4307	46.8171	39.0123
ENSMUSG00000031290.15	Lrch2	48.4131	0.367291	0.52719	0.696696	0.485993	0.999836	54.2635	42.5628	11.5967	36.7739	96.8732	25.0073	79.3368	49.5458	40.8586	47.3128
ENSMUSG00000047641.9	Krt87	105.625	0.367172	0.24506	1.49829	0.134057	0.999836	119.453	91.7969	89.391	120.351	91.6368	65.8088	146.363	112.207	137.898	81.3447
ENSMUSG00000041309.18	Nkx6-2	30.3411	0.366945	0.400339	0.916585	0.35936	0.999836	33.7916	26.8906	16.9118	27.5804	19.6365	43.4338	45.1399	16.0295	38.3049	35.6921
ENSMUSG00000050195.9	Scd4	39.3231	0.366715	0.313276	1.17058	0.241767	0.999836	44.578	34.0682	30.4413	37.6096	40.582	27.6397	67.0259	46.6314	29.7927	34.862
ENSMUSG00000103348.2	Gm37053	17.3294	0.366592	0.354964	1.03276	0.301718	0.999836	19.5677	15.0912	16.4286	15.0439	11.7819	17.1103	20.5181	17.4868	17.0244	23.2414
ENSMUSG00000060989.9	Gm11847	21.038	0.366418	0.475161	0.771146	0.440621	0.999836	23.5125	18.5635	15.9454	8.3577	11.7819	38.1691	19.1503	32.0591	20.4293	22.4113
ENSMUSG00000021423.7	Ly86	48.6464	0.366251	0.270643	1.35326	0.175971	0.999836	54.3007	42.9922	32.8572	45.9673	56.2912	36.8529	65.658	36.4307	56.1805	58.9334
ENSMUSG00000087530.3	Gm15533	28.3204	0.365717	0.319256	1.14553	0.25199	0.999836	32.0764	24.5645	29.4749	17.5512	18.3274	32.9044	39.6684	30.6018	30.6439	27.3916
ENSMUSG00000082625.2	Gm15204	40.0894	0.365716	0.269548	1.35677	0.174854	0.999836	45.0213	35.1575	33.8236	35.9381	37.9638	32.9044	27.3575	56.832	51.0732	44.8226
ENSMUSG00000112909.2	Gm10120	38.3439	0.365668	0.315685	1.15833	0.246728	0.999836	43.4668	33.2209	39.622	27.5804	23.5638	42.1176	43.772	52.4603	51.0732	26.5615
ENSMUSG00000104612.2	Gm42449	19.5906	0.365435	0.417065	0.876205	0.380919	0.999836	21.9779	17.2034	14.0126	25.9089	11.7819	17.1103	27.3575	10.2006	22.1317	28.2216
ENSMUSG00000028584.4	Lrrc38	53.8005	0.365324	0.392425	0.93094	0.351884	0.999836	60.021	47.58	21.2606	62.6827	43.2002	63.1764	32.829	51.003	74.9074	81.3447
ENSMUSG00000056648.6	Hoxb8	47.0111	0.364951	0.299171	1.21987	0.222513	0.999836	52.6714	41.3509	40.5884	43.46	45.8184	35.5367	47.8756	37.888	83.4196	41.5024
ENSMUSG00002076442.1	7SK	47.5601	0.364752	0.273583	1.33324	0.182454	0.999836	54.3574	40.7628	49.2859	46.8031	30.1092	36.8529	71.1295	59.7464	42.561	43.9926
ENSMUSG00000113753.2	Gm5791	17.4177	0.364646	0.417931	0.872502	0.382935	0.999836	19.5326	15.3028	11.1135	13.3723	23.5638	13.1618	16.4145	30.6018	16.1732	14.9409
ENSMUSG00000021927.8	Hnrnpa1l2-ps2	82.7835	0.364597	0.186168	1.95843	0.0501798	0.999836	92.8867	72.6803	72.4792	66.0258	85.0913	67.125	73.8653	103.463	99.5928	94.6255
ENSMUSG00000104351.2	Gm37125	28.0551	0.36385	0.439713	0.827471	0.40797	0.999836	31.8131	24.2971	27.5421	25.0731	32.7274	11.8456	58.8186	20.4012	28.9415	19.0911
ENSMUSG00000083207.2	Gm14780	111.824	0.363547	0.159938	2.27305	0.0230233	0.999836	125.205	98.4422	87.9415	91.9347	119.128	94.7646	123.109	129.693	126.832	121.187
ENSMUSG00000106664.2	Gm17936	24.1081	0.363483	0.331529	1.09639	0.27291	0.999836	26.9625	21.2537	19.811	19.2227	15.7092	30.272	25.9896	26.2301	34.0488	21.5813
ENSMUSG00000103175.2	Gm37169	43.2437	0.363438	0.362616	1.00227	0.316215	0.999836	48.4011	38.0863	31.4077	43.46	32.7274	44.75	67.0259	17.4868	47.6683	61.4236
ENSMUSG00000102593.2	Gm38384	30.6141	0.363399	0.272313	1.33449	0.182043	0.999836	34.1717	27.0566	27.5421	24.2373	27.491	28.9559	28.7254	30.6018	40.0074	37.3522
ENSMUSG00000079177.5	Fam228a	31.6849	0.36249	0.329805	1.0991	0.271723	0.999836	35.5839	27.7859	33.8236	20.8942	31.4183	25.0073	32.829	29.1446	27.2391	53.1231
ENSMUSG00000114431.2	Gm48601	136.967	0.362247	0.197693	1.83237	0.0668956	0.999836	154.083	119.85	106.303	117.008	104.728	151.36	201.078	148.637	140.451	126.167
ENSMUSG00000038879.9	Nipal2	110.803	0.362141	0.186483	1.94195	0.0521435	0.999836	124.243	97.3628	93.7398	102.8	104.728	88.1838	117.637	106.378	161.732	111.226
ENSMUSG00000081350.2	Gm5388	22.761	0.362068	0.384647	0.941301	0.34655	0.999836	26.0545	19.4676	26.0925	24.2373	18.3274	9.21323	23.2539	32.0591	30.6439	18.2611
ENSMUSG00000076614.8	Ighg1	32.0039	0.361922	0.287876	1.25721	0.208676	0.999836	35.6511	28.3566	22.227	24.2373	30.1092	36.8529	39.6684	36.4307	37.4537	29.0517
ENSMUSG00000045813.8	Gm9801	97.887	0.361827	0.250425	1.44485	0.148499	0.999836	110.569	85.2052	82.1431	98.6209	95.5641	64.4926	88.9119	166.124	85.9733	101.266
ENSMUSG00000085678.2	Gm16349	21.749	0.361763	0.349514	1.03505	0.300647	0.999836	24.7478	18.7502	23.6765	15.8796	17.0183	18.4265	24.6218	29.1446	16.1732	29.0517
ENSMUSG00000080977.2	Gm13772	69.5278	0.361659	0.227185	1.59192	0.111404	0.999836	78.4617	60.5939	57.5002	78.5624	54.9821	51.3308	80.7046	77.2332	94.4855	61.4236
ENSMUSG00000081670.2	Gm15697	20.9999	0.361643	0.387334	0.933672	0.350473	0.999836	23.6323	18.3675	25.1261	14.2081	15.7092	18.4265	17.7824	18.944	21.2805	36.5221
ENSMUSG00000118410.2	RP24-334F11.5	17.9265	0.36159	0.410725	0.88037	0.378659	0.999836	20.4761	15.377	24.1597	15.0439	13.091	9.21323	19.1503	17.4868	17.8756	27.3916
ENSMUSG00000071322.13	Tcp10a	24.4434	0.361471	0.392809	0.920221	0.357457	0.999836	27.2451	21.6417	20.7774	25.0731	15.7092	25.0073	27.3575	10.2006	34.9	36.5221
ENSMUSG00000086312.2	Gm15336	17.3516	0.361245	0.40397	0.894237	0.371195	0.999836	19.7831	14.9201	21.2606	10.865	15.7092	11.8456	16.4145	24.7729	23.8342	14.1108
ENSMUSG00000114931.2	Gm32256	53.109	0.361059	0.233487	1.54637	0.122014	0.999836	59.7075	46.5105	47.8363	38.4454	49.7457	50.0147	61.5544	64.1181	44.2635	68.894
ENSMUSG00000086077.8	Gm14396	109.637	0.361006	0.298057	1.2112	0.225819	0.999836	122.735	96.5381	67.6473	104.471	92.9459	121.088	162.777	58.2892	137.898	131.978
ENSMUSG00000110195.2	Pde2a	52.4752	0.360583	0.218768	1.64825	0.0993019	0.999836	58.5088	46.4417	45.9035	40.117	52.3639	47.3823	58.8186	46.6314	63.8415	64.7438
ENSMUSG00000106944.2	Gm43843	50.0944	0.36057	0.356802	1.01056	0.312227	0.999836	55.9436	44.2452	19.811	53.4893	54.9821	48.6985	71.1295	48.0886	65.544	39.0123
ENSMUSG00000113035.2	5830428M24Rik	33.1345	0.360359	0.285978	1.26009	0.207636	0.999836	37.0309	29.2381	26.0925	31.7593	23.5638	35.5367	45.1399	24.7729	40.8586	37.3522
ENSMUSG00000109367.2	Gm18782	28.5961	0.360258	0.324753	1.10933	0.267288	0.999836	32.0483	25.1439	25.1261	33.4308	18.3274	23.6912	27.3575	21.8584	38.3049	40.6724
ENSMUSG00000085900.2	A930041C12Rik	19.1788	0.360073	0.376028	0.957569	0.33828	0.999836	21.6616	16.6959	14.979	15.0439	17.0183	19.7426	24.6218	29.1446	20.4293	12.4507
ENSMUSG00000080877.2	Rpl22-ps1	33.8913	0.359786	0.285191	1.26156	0.207107	0.999836	37.6238	30.1588	26.0925	27.5804	30.1092	36.8529	42.4041	24.7729	45.9659	37.3522
ENSMUSG00000108291.2	Gm44292	108.609	0.359778	0.361677	0.99475	0.319858	0.999836	122.348	94.8703	71.0296	106.143	70.6913	131.618	172.352	179.239	67.2464	70.5541
ENSMUSG00000097240.2	Gm26614	28.9748	0.359572	0.362695	0.991388	0.321496	0.999836	32.2411	25.7085	15.9454	22.5658	31.4183	32.9044	32.829	37.888	39.1561	19.0911
ENSMUSG00000083976.2	Gm13664	24.3617	0.359071	0.312242	1.14998	0.250153	0.999836	27.152	21.5715	19.3278	18.3869	23.5638	25.0073	28.7254	26.2301	21.2805	32.3719
ENSMUSG00000065653.3	Gm23105	28.3281	0.358732	0.297516	1.20576	0.227911	0.999836	32.1177	24.5384	25.6093	29.2519	26.1819	17.1103	38.3005	30.6018	25.5366	34.032
ENSMUSG00000024397.15	Aif1	35.6027	0.358613	0.277149	1.29393	0.195688	0.999836	39.8823	31.3232	29.4749	36.7739	34.0365	25.0073	45.1399	27.6874	48.5196	38.1822
ENSMUSG00000095975.4	Cphx1	32.1124	0.358474	0.382584	0.93698	0.348769	0.999836	36.4717	27.7531	36.7228	19.2227	39.2729	15.7941	39.6684	52.4603	25.5366	28.2216
ENSMUSG00000117620.2	Gm50077	27.6338	0.358366	0.365034	0.981733	0.326231	0.999836	30.6706	24.597	23.1933	10.865	30.1092	34.2206	25.9896	32.0591	28.9415	35.6921
ENSMUSG00000110569.2	Gm18860	25.5928	0.3581	0.351284	1.0194	0.308012	0.999836	29.0968	22.0888	30.4413	25.0731	11.7819	21.0588	28.7254	24.7729	25.5366	37.3522
ENSMUSG00000085282.9	Gm15663	36.1463	0.357551	0.320218	1.11659	0.264171	0.999836	40.0594	32.2331	20.2942	35.1023	31.4183	42.1176	39.6684	32.0591	54.4781	34.032
ENSMUSG00002076489.1	ENSMUSG00002076489	22.3654	0.357384	0.420367	0.850171	0.39523	0.999836	25.681	19.0498	24.6429	29.2519	13.091	9.21323	27.3575	34.9735	22.1317	18.2611
ENSMUSG00000034730.18	Adgrb1	156.194	0.356892	0.868335	0.411007	0.681067	0.999836	175.434	136.954	63.7817	105.307	61.5276	317.198	238.01	359.936	68.0976	35.6921
ENSMUSG00000000724.11	Cryba1	72.3989	0.356808	0.218909	1.62994	0.103114	0.999836	81.2471	63.5507	73.4456	55.9966	51.0548	73.7058	86.1762	59.7464	91.0806	87.9851
ENSMUSG00000110899.2	Gm48840	19.1014	0.356701	0.428312	0.832806	0.404954	0.999836	21.5811	16.6218	21.7438	15.8796	17.0183	11.8456	10.943	27.6874	15.322	32.3719
ENSMUSG00000109492.2	Gm33882	25.2601	0.35651	0.356788	0.999219	0.317688	0.999836	28.3251	22.1951	19.3278	30.0877	22.2547	17.1103	25.9896	26.2301	19.5781	41.5024
ENSMUSG00000040828.11	Catsperd	134.504	0.356072	0.176425	2.01826	0.0435637	0.999836	150.761	118.247	111.135	141.245	94.255	126.353	129.948	141.351	155.773	175.97
ENSMUSG00000034764.16	1700006J14Rik	31.0431	0.356068	0.365897	0.973137	0.330485	0.999836	34.6906	27.3957	15.9454	35.9381	39.2729	18.4265	43.772	32.0591	27.2391	35.6921
ENSMUSG00000074782.4	4833422C13Rik	22.841	0.355933	0.456051	0.780468	0.435116	0.999836	25.122	20.56	13.5295	8.3577	35.3456	25.0073	20.5181	20.4012	25.5366	34.032
ENSMUSG00000107624.2	Gm44005	132.687	0.355806	0.162194	2.1937	0.028257	0.999836	149.419	115.954	125.631	122.858	96.8732	118.456	124.477	166.124	165.137	141.938
ENSMUSG00000107795.2	Gm44105	19.2659	0.355021	0.351799	1.00916	0.312899	0.999836	21.9493	16.5825	18.3614	21.73	15.7092	10.5294	21.886	24.7729	18.7268	22.4113
ENSMUSG00000049404.8	Rarres1	18.5782	0.354658	0.424001	0.836457	0.402898	0.999836	20.4173	16.7391	11.1135	12.5365	23.5638	19.7426	25.9896	10.2006	26.3878	19.0911
ENSMUSG00000008438.4	Adam21	17.3476	0.354582	0.407467	0.87021	0.384186	0.999836	19.5746	15.1207	16.4286	12.5365	13.091	18.4265	17.7824	26.2301	10.2146	24.0714
ENSMUSG00000064427.3	Gm22748	59.4327	0.354297	0.245629	1.44241	0.149188	0.999836	66.7998	52.0656	40.5884	71.8762	52.3639	43.4338	65.658	77.2332	58.7342	65.5738
ENSMUSG00000035211.10	Xrra1	35.7798	0.35428	0.259635	1.36453	0.172401	0.999836	40.1188	31.4408	28.9917	35.1023	35.3456	26.3235	47.8756	33.5163	42.561	36.5221
ENSMUSG00000093044.3	Snord8	22.5448	0.354262	0.358362	0.988561	0.322878	0.999836	25.6041	19.4856	20.2942	20.8942	18.3274	18.4265	20.5181	40.8024	17.0244	24.0714
ENSMUSG00000030486.10	Zfp108	37.735	0.354171	0.301344	1.17531	0.239873	0.999836	42.0535	33.4165	27.5421	32.595	32.7274	40.8014	60.1865	24.7729	43.4122	39.8423
ENSMUSG00000040247.7	Tbc1d10c	29.788	0.353993	0.366125	0.966862	0.333613	0.999836	33.1332	26.4427	24.1597	31.7593	30.1092	19.7426	28.7254	17.4868	33.1976	53.1231
ENSMUSG00000078612.10	Fyb2	79.3648	0.353882	0.291439	1.21426	0.22465	0.999836	89.2164	69.5132	88.4246	61.0112	68.0731	60.5441	117.637	49.5458	117.468	72.2142
ENSMUSG00000087541.2	Hopxos	48.6668	0.353791	0.335385	1.05488	0.291481	0.999836	54.3547	42.979	29.4749	42.6243	39.2729	60.5441	86.1762	36.4307	40.8586	53.9531
ENSMUSG00000109807.2	Gm45244	18.8633	0.353778	0.368565	0.959881	0.337115	0.999836	21.1026	16.624	20.7774	14.2081	14.4001	17.1103	17.7824	14.5723	23.8342	28.2216
ENSMUSG00000032899.15	Styk1	144.464	0.353764	0.234938	1.50578	0.132124	0.999836	161.435	127.493	100.988	122.858	147.928	138.198	212.021	100.549	146.41	186.761
ENSMUSG00000082308.2	Gm15770	23.9425	0.353732	0.327339	1.08063	0.279863	0.999836	27.0237	20.8614	23.1933	20.8942	23.5638	15.7941	32.829	23.3157	19.5781	32.3719
ENSMUSG00000059327.10	Eda	55.989	0.353727	0.2928	1.20808	0.227016	0.999836	62.488	49.49	44.4539	55.1608	68.0731	30.272	49.2435	52.4603	86.8245	61.4236
ENSMUSG00000098807.4	Mir300	28.1199	0.353713	0.488012	0.724804	0.468572	0.999836	31.1071	25.1327	16.4286	9.19347	20.9456	53.9632	32.829	21.8584	34.0488	35.6921
ENSMUSG00000049134.16	Nrap	28.6266	0.353527	0.322029	1.09781	0.272286	0.999836	31.8889	25.3643	23.6765	29.2519	31.4183	17.1103	23.2539	27.6874	43.4122	33.2019
ENSMUSG00000050875.12	Minar2	17.686	0.353489	0.582378	0.606975	0.543868	0.999836	19.606	15.7661	4.83195	17.5512	22.2547	18.4265	35.5648	5.82892	20.4293	16.601
ENSMUSG00000106212.2	Gm43112	61.0062	0.353113	0.198928	1.77508	0.0758854	0.999836	68.8724	53.1401	59.9162	56.8324	49.7457	46.0661	62.9223	71.4043	68.9489	72.2142
ENSMUSG00000073590.4	3222401L13Rik	66.1407	0.35302	0.219478	1.60845	0.107736	0.999836	74.8642	57.4173	60.3993	76.0551	43.2002	50.0147	79.3368	77.2332	71.5025	71.3842
ENSMUSG00000025064.16	Col17a1	165.607	0.352971	0.155331	2.27238	0.0230638	0.999836	186.174	145.039	169.601	138.738	116.51	155.309	180.56	169.039	200.037	195.061
ENSMUSG00000048330.15	Ric3	40.6022	0.352618	0.273745	1.28812	0.197704	0.999836	45.199	36.0054	32.8572	35.1023	51.0548	25.0073	42.4041	39.3452	44.2635	54.7832
ENSMUSG00000060621.7	Nkpd1	28.4953	0.352371	0.299834	1.17522	0.239907	0.999836	31.9238	25.0669	22.7102	25.0731	30.1092	22.375	41.0363	27.6874	34.9	24.0714
ENSMUSG00000025355.8	Mmp19	52.8366	0.352004	0.216521	1.62573	0.104008	0.999836	58.9028	46.7703	46.8699	41.7885	53.673	44.75	61.5544	48.0886	58.7342	67.2339
ENSMUSG00000046101.17	Mcmdc2	92.8787	0.351939	0.217781	1.61603	0.106089	0.999836	103.544	82.2134	64.2649	86.0843	91.6368	86.8676	128.58	75.776	92.783	117.037
ENSMUSG00002076271.1	7SK	26.3987	0.351473	0.319537	1.09995	0.271355	0.999836	30.0434	22.7541	27.0589	25.9089	22.2547	15.7941	41.0363	26.2301	24.6854	28.2216
ENSMUSG00000042414.8	Prdm14	79.2409	0.351376	0.198131	1.77345	0.0761539	0.999836	88.2766	70.2051	66.6809	52.6535	74.6186	86.8676	94.3834	83.0621	87.6757	87.9851
ENSMUSG00000022768.18	Ccdc116	111.401	0.351339	0.189933	1.8498	0.064342	0.999836	125.91	96.8915	106.303	111.993	95.5641	73.7058	127.212	150.095	122.576	103.756
ENSMUSG00000085807.2	Ube4bos2	30.9332	0.351063	0.293945	1.19431	0.232355	0.999836	35.1663	26.7001	28.9917	29.2519	26.1819	22.375	46.5078	37.888	26.3878	29.8817
ENSMUSG00000084915.3	C230037L18Rik	26.0782	0.350981	0.340117	1.03194	0.3021	0.999836	29.0927	23.0636	17.8782	28.4162	19.6365	26.3235	30.0933	27.6874	19.5781	39.0123
ENSMUSG00000036912.19	Piwil4	26.5141	0.350892	0.325005	1.07965	0.280297	0.999836	29.5275	23.5007	16.9118	25.9089	27.491	23.6912	41.0363	23.3157	25.5366	28.2216
ENSMUSG00000021613.10	Hapln1	221.814	0.350599	0.321711	1.0898	0.275803	0.999836	248.286	195.342	104.853	191.391	344.293	140.831	303.668	275.416	228.127	185.931
ENSMUSG00000086816.2	Gm16726	45.0046	0.350541	0.238913	1.46723	0.142312	0.999836	51.1155	38.8938	46.3867	40.9527	37.9638	30.272	51.9793	58.2892	49.3708	44.8226
ENSMUSG00000113634.2	Gm36756	38.1978	0.350374	0.498536	0.702804	0.482178	0.999836	42.4963	33.8993	14.979	27.5804	75.9276	17.1103	61.5544	27.6874	42.561	38.1822
ENSMUSG00000083328.4	Gm11826	27.7859	0.350322	0.33332	1.05101	0.293255	0.999836	31.2511	24.3207	20.2942	37.6096	19.6365	19.7426	24.6218	36.4307	34.9	29.0517
ENSMUSG00000099959.2	Gm29487	23.3362	0.350112	0.334245	1.04747	0.294883	0.999836	26.1391	20.5334	22.7102	20.0585	22.2547	17.1103	15.0466	30.6018	32.3464	26.5615
ENSMUSG00000046334.5	Gm6195	22.8176	0.349687	0.34467	1.01456	0.310317	0.999836	25.9961	19.639	21.7438	20.0585	18.3274	18.4265	35.5648	30.6018	18.7268	19.0911
ENSMUSG00000086925.2	Gm6286	47.4242	0.349666	0.276136	1.26628	0.205411	0.999836	52.5096	42.3388	37.6892	29.2519	45.8184	56.5956	36.9326	55.3747	61.2879	56.4433
ENSMUSG00000001558.6	Klhl10	33.6248	0.349502	0.321096	1.08846	0.27639	0.999836	37.6352	29.6145	32.8572	22.5658	26.1819	36.8529	20.5181	51.003	40.0074	39.0123
ENSMUSG00000075359.3	Gm20775	28.2103	0.349454	0.304228	1.14866	0.250697	0.999836	31.9879	24.4327	29.9581	19.2227	27.491	21.0588	36.9326	36.4307	25.5366	29.0517
ENSMUSG00000087022.5	9130024F11Rik	46.6751	0.349451	0.223002	1.56703	0.117107	0.999836	52.007	41.3432	36.2396	45.1316	43.2002	40.8014	56.0829	45.1741	54.4781	52.2931
ENSMUSG00000065434.3	Mir7-1	54.0408	0.349336	0.257978	1.35413	0.175694	0.999836	61.2834	46.7982	60.3993	40.117	35.3456	51.3308	71.1295	71.4043	53.6269	48.9729
ENSMUSG00000104969.2	Gm43445	34.9112	0.349177	0.287745	1.2135	0.22494	0.999836	39.1517	30.6707	32.3741	32.595	36.6547	21.0588	30.0933	42.2597	50.222	34.032
ENSMUSG00000118833.1	mmu-mir-467a-2	39.5322	0.348959	0.264051	1.32156	0.186315	0.999836	43.9563	35.1081	33.3404	30.9235	31.4183	44.75	39.6684	42.2597	37.4537	56.4433
ENSMUSG00000034245.11	Hdac11	88.0573	0.348765	0.285303	1.22244	0.221542	0.999836	98.1412	77.9735	59.433	79.3981	124.364	48.6985	103.959	74.3187	105.551	108.736
ENSMUSG00000089045.3	Gm26169	40.4097	0.348587	0.272921	1.27724	0.201516	0.999836	45.2941	35.5252	35.2732	35.9381	34.0365	36.8529	54.715	37.888	57.0318	31.5418
ENSMUSG00000030165.17	Klrd1	52.117	0.348568	0.280582	1.2423	0.214125	0.999836	58.1546	46.0793	43.9707	57.6681	44.5093	38.1691	54.715	37.888	56.1805	83.8349
ENSMUSG00000018259.14	Prl8a2	106936	0.347881	0.624409	0.557137	0.577434	0.999836	119767	94105	48308.8	102367	55886.7	169858	174969	200996	64882.6	38220.4
ENSMUSG00000076396.3	Mir667	22.8953	0.347575	0.40016	0.868589	0.385072	0.999836	25.2888	20.5018	22.7102	13.3723	26.1819	19.7426	19.1503	13.1151	33.1976	35.6921
ENSMUSG00000085036.2	Gm14011	16.7945	0.347271	0.36988	0.938875	0.347795	0.999836	18.9509	14.6382	14.979	13.3723	13.091	17.1103	19.1503	24.7729	13.6195	18.2611
ENSMUSG00000019139.11	Isyna1	2701.99	0.346939	0.152553	2.27422	0.022953	0.999836	3023.95	2380.03	2004.78	2300.04	2808.01	2407.29	2904	2653.62	3866.24	2671.93
ENSMUSG00002075524.1	ENSMUSG00002075524	109.04	0.346502	0.286337	1.21012	0.226232	0.999836	121.551	96.5297	70.5464	77.7266	70.6913	167.154	116.269	134.065	105.551	130.318
ENSMUSG00000019102.11	Aldh3a1	25.2159	0.346477	0.479165	0.723085	0.469628	0.999836	27.8517	22.5801	13.5295	15.0439	20.9456	40.8014	42.4041	10.2006	28.0903	30.7118
ENSMUSG00000032443.18	Zcwpw2	30.6582	0.346323	0.31783	1.08965	0.275868	0.999836	33.7071	27.6094	20.7774	20.0585	28.8001	40.8014	27.3575	33.5163	36.6025	37.3522
ENSMUSG00000028749.8	Pla2g2f	55.6435	0.346262	0.247889	1.39684	0.162461	0.999836	61.5839	49.703	34.79	48.4747	51.0548	64.4926	67.0259	53.9175	68.9489	56.4433
ENSMUSG00000091507.2	Gm17194	38.3815	0.346235	0.267029	1.29662	0.194764	0.999836	43.0965	33.6665	42.0379	30.9235	28.8001	32.9044	34.1969	40.8024	44.2635	53.1231
ENSMUSG00000113511.2	Gm19046	42.0133	0.346223	0.318645	1.08655	0.277237	0.999836	46.848	37.1786	24.6429	42.6243	28.8001	52.647	39.6684	62.6609	49.3708	35.6921
ENSMUSG00000095681.8	Gm8281	25.0661	0.3462	0.454548	0.761634	0.446278	0.999836	27.6382	22.4939	10.6303	15.0439	35.3456	28.9559	42.4041	16.0295	26.3878	25.7315
ENSMUSG00000116558.2	Gm49697	17.665	0.346022	0.406212	0.851825	0.394311	0.999836	19.6363	15.6938	17.8782	13.3723	11.7819	19.7426	15.0466	14.5723	31.4952	17.431
ENSMUSG00000104161.2	Gm20089	221.335	0.345954	0.147456	2.34615	0.0189687	0.999836	248.269	194.4	206.807	203.092	153.164	214.537	231.171	266.673	221.317	273.916
ENSMUSG00000074252.3	Gm10654	27.3584	0.345607	0.34641	0.997683	0.318433	0.999836	30.8435	23.8733	21.7438	31.7593	23.5638	18.4265	47.8756	23.3157	28.9415	23.2414
ENSMUSG00000043219.10	Hoxa6	27.7158	0.345588	0.297749	1.16067	0.245776	0.999836	31.193	24.2385	24.1597	24.2373	26.1819	22.375	30.0933	39.3452	22.1317	33.2019
ENSMUSG00000035456.10	Prdm8	32.6949	0.34542	0.349821	0.987419	0.323437	0.999836	36.2799	29.1098	28.0253	26.7446	35.3456	26.3235	36.9326	20.4012	58.7342	29.0517
ENSMUSG00000026068.12	Il18rap	24.3857	0.34539	0.387219	0.891978	0.372405	0.999836	27.6147	21.1568	18.8446	25.0731	17.0183	23.6912	32.829	42.2597	20.4293	14.9409
ENSMUSG00000075463.4	4930594M22Rik	25.7131	0.345388	0.312234	1.10618	0.268647	0.999836	28.9154	22.5109	22.227	28.4162	15.7092	23.6912	21.886	34.9735	28.0903	30.7118
ENSMUSG00000000817.11	Fasl	148.232	0.344999	0.25387	1.35896	0.17416	0.999836	165.105	131.36	78.2776	168.826	128.292	150.044	168.249	118.036	191.525	182.611
ENSMUSG00000078963.4	Hsbp1l1	29.5236	0.344445	0.273642	1.25874	0.208124	0.999836	33.2647	25.7826	28.9917	24.2373	20.9456	28.9559	34.1969	34.9735	32.3464	31.5418
ENSMUSG00000058454.16	Dhcr7	1868.63	0.344035	0.170022	2.02348	0.0430242	0.999836	2089.53	1647.72	1154.84	1720.85	2016.01	1699.18	2466.28	2016.81	2050.59	1824.45
ENSMUSG00000047507.13	Baiap3	720.038	0.34382	0.191168	1.79852	0.0720949	0.999836	806.544	633.532	775.528	691.182	486.984	580.433	625.119	1047.75	712.471	840.839
ENSMUSG00002075349.1	ENSMUSG00002075349	25.629	0.343731	0.309019	1.11233	0.265997	0.999836	28.4852	22.7727	23.1933	16.7154	27.491	23.6912	24.6218	30.6018	24.6854	34.032
ENSMUSG00000082793.3	Btf3-ps4	42.1098	0.34317	0.254877	1.34641	0.178169	0.999836	47.0094	37.2101	37.6892	28.4162	34.0365	48.6985	45.1399	53.9175	40.0074	48.9729
ENSMUSG00000048776.9	Pthlh	33.8056	0.343089	0.267038	1.2848	0.198863	0.999836	37.67	29.9411	30.9245	28.4162	22.2547	38.1691	34.1969	34.9735	40.0074	41.5024
ENSMUSG00000082931.2	Gm13586	59.0644	0.343058	0.1998	1.71701	0.085977	0.999836	65.9461	52.1828	51.7018	46.8031	61.5276	48.6985	62.9223	71.4043	65.544	63.9137
ENSMUSG00000109727.2	Gm45464	55.3332	0.342606	0.258802	1.32382	0.185564	0.999836	61.5126	49.1539	47.8363	47.6389	37.9638	63.1764	58.8186	48.0886	54.4781	84.6649
ENSMUSG00000060204.7	Slc10a4-ps	19.7286	0.342288	0.490009	0.698535	0.484843	0.999836	21.9302	17.5269	8.69751	25.9089	6.54549	28.9559	19.1503	24.7729	25.5366	18.2611
ENSMUSG00000052373.15	Mpp3	135.638	0.342214	0.240617	1.42224	0.154957	0.999836	152.806	118.47	154.139	132.052	96.8732	90.8161	136.788	215.67	125.129	133.638
ENSMUSG00000047369.18	Dnah14	40.2873	0.342196	0.301714	1.13417	0.256722	0.999836	44.9946	35.58	23.1933	44.2958	35.3456	39.4853	51.9793	53.9175	41.7098	32.3719
ENSMUSG00000052336.8	Cx3cr1	105.071	0.342177	0.281479	1.21564	0.224123	0.999836	117.103	93.04	70.5464	103.635	141.383	56.5956	105.326	113.664	149.815	99.6058
ENSMUSG00000055629.6	B4galnt4	196.582	0.341837	0.259455	1.31752	0.187664	0.999836	218.94	174.224	139.16	177.183	210.765	169.787	207.917	126.779	328.571	212.492
ENSMUSG00000028840.11	Zfp593	18.006	0.341836	0.351045	0.973768	0.330172	0.999836	20.2383	15.7738	17.8782	15.0439	18.3274	11.8456	16.4145	23.3157	22.1317	19.0911
ENSMUSG00000099419.2	1700001D01Rik	60.6827	0.34141	0.246955	1.38248	0.166825	0.999836	67.9326	53.4328	43.9707	63.5185	68.0731	38.1691	75.2331	77.2332	56.1805	63.0837
ENSMUSG00000109517.2	Gm44763	16.7332	0.341234	0.462972	0.737051	0.461091	0.999836	18.2831	15.1832	6.28153	15.0439	14.4001	25.0073	20.5181	13.1151	19.5781	19.9212
ENSMUSG00000097639.3	Platr4	326.004	0.341075	0.147812	2.30749	0.0210276	0.999836	365.436	286.571	330.022	267.446	248.729	300.088	343.337	434.254	308.142	376.012
ENSMUSG00002076326.1	ENSMUSG00002076326	17.9318	0.340948	0.39373	0.865944	0.386521	0.999836	20.0723	15.7913	13.0463	13.3723	19.6365	17.1103	23.2539	27.6874	11.9171	17.431
ENSMUSG00000098052.2	Gm5300	59.282	0.340283	0.371814	0.915197	0.360088	0.999836	65.8285	52.7354	35.2732	62.6827	37.9638	75.022	80.7046	26.2301	80.0147	76.3645
ENSMUSG00000048012.20	Zfp473	603.745	0.340133	0.20495	1.65959	0.096997	0.999836	674.434	533.056	461.934	524.028	754.04	392.22	638.798	808.763	538.823	711.352
ENSMUSG00000028801.15	Stpg1	18.3311	0.340128	0.369549	0.920388	0.35737	0.999836	20.6369	16.0252	20.7774	18.3869	13.091	11.8456	17.7824	16.0295	23.8342	24.9015
ENSMUSG00000105047.2	Gm42533	33.8033	0.33975	0.308968	1.09963	0.271493	0.999836	38.3095	29.2971	35.7564	36.7739	17.0183	27.6397	31.4611	49.5458	34.0488	38.1822
ENSMUSG00000081528.2	Gm12924	18.0689	0.339184	0.352936	0.961035	0.336535	0.999836	20.3914	15.7464	16.9118	15.8796	14.4001	15.7941	27.3575	18.944	16.1732	19.0911
ENSMUSG00000086769.8	Gm15587	39.4852	0.339136	0.265268	1.27847	0.201085	0.999836	43.9513	35.0191	28.0253	45.1316	37.9638	28.9559	38.3005	46.6314	49.3708	41.5024
ENSMUSG00000104177.2	Gm2429	41.6098	0.338961	0.294214	1.15209	0.249285	0.999836	46.8969	36.3227	39.1388	32.595	27.491	46.0661	50.6114	65.5753	34.0488	37.3522
ENSMUSG00000030446.18	Zfp273	86.3611	0.33872	0.210673	1.6078	0.10788	0.999836	96.9595	75.7626	71.0296	90.2632	72.0004	69.7573	86.1762	131.151	80.8659	89.6452
ENSMUSG00000020140.16	Lgr5	342.159	0.338522	0.210382	1.60908	0.107598	0.999836	381.836	302.482	200.043	332.636	350.838	326.412	387.109	495.458	326.869	317.909
ENSMUSG00000118421.2	Gm50491	22.3418	0.337827	0.37402	0.903232	0.366403	0.999836	24.8381	19.8455	19.811	26.7446	14.4001	18.4265	16.4145	18.944	36.6025	27.3916
ENSMUSG00000077711.3	AF357399	32.6939	0.337814	0.2888	1.16972	0.242115	0.999836	36.8329	28.555	29.4749	30.9235	26.1819	27.6397	45.1399	39.3452	23.8342	39.0123
ENSMUSG00000062252.10	Lhfpl5	24.3635	0.337812	0.318678	1.06004	0.289125	0.999836	26.8682	21.8587	15.4622	23.4016	23.5638	25.0073	27.3575	26.2301	30.6439	23.2414
ENSMUSG00000105914.2	Gm19243	34.8951	0.337786	0.276051	1.22364	0.22109	0.999836	38.8797	30.9105	32.3741	21.73	40.582	28.9559	36.9326	43.7169	40.0074	34.862
ENSMUSG00000056508.7	1700001K19Rik	101.037	0.337775	0.167338	2.01852	0.0435371	0.999836	112.674	89.3992	89.8742	85.2485	87.7095	94.7646	125.845	99.0916	99.5928	126.167
ENSMUSG00000077954.3	Mir297a-4	39.9484	0.337448	0.265974	1.26873	0.204539	0.999836	44.9704	34.9264	45.4203	32.595	31.4183	30.272	45.1399	40.8024	39.1561	54.7832
ENSMUSG00000107597.2	Gm44764	19.9522	0.337358	0.413557	0.815748	0.414644	0.999836	22.3368	17.5675	16.9118	19.2227	15.7092	18.4265	39.6684	10.2006	18.7268	20.7512
ENSMUSG00000097520.3	4930488L21Rik	35.7149	0.337304	0.33004	1.02201	0.306775	0.999836	39.647	31.7827	27.0589	38.4454	43.2002	18.4265	43.772	24.7729	49.3708	40.6724
ENSMUSG00000061390.7	Uba52-ps	50.8329	0.337227	0.253731	1.32907	0.183825	0.999836	56.9193	44.7465	42.5211	45.9673	58.9094	31.5882	54.715	71.4043	45.1147	56.4433
ENSMUSG00000074887.5	EU599041	57.1007	0.337086	0.241063	1.39833	0.162013	0.999836	63.9986	50.2029	50.2523	44.2958	64.1458	42.1176	68.3938	80.1476	48.5196	58.9334
ENSMUSG00000111036.2	Gm47502	16.6463	0.33708	0.392564	0.858663	0.390526	0.999836	18.3273	14.9654	14.979	13.3723	14.4001	17.1103	19.1503	8.74338	23.8342	21.5813
ENSMUSG00000024008.17	Cpne5	213.843	0.336901	0.146014	2.30732	0.0210372	0.999836	237.997	189.69	184.58	183.034	198.983	192.162	247.585	196.726	287.712	219.963
ENSMUSG00000068079.6	Tcf15	70.2076	0.336874	0.267635	1.25871	0.208136	0.999836	77.4525	62.9627	43.9707	63.5185	77.2367	67.125	62.9223	58.2892	107.254	81.3447
ENSMUSG00000019278.6	Dpep1	714.621	0.336565	0.178644	1.88399	0.0595659	0.999836	797.085	632.157	474.497	681.988	603.494	768.647	1025.91	696.556	734.603	731.273
ENSMUSG00000107728.2	Gm38910	76.8648	0.336139	0.232711	1.44445	0.148613	0.999836	85.203	68.5265	58.4666	75.2193	75.9276	64.4926	95.7513	52.4603	101.295	91.3053
ENSMUSG00000116499.2	Gm7318	27.831	0.336117	0.338466	0.993061	0.32068	0.999836	30.937	24.7249	24.6429	21.73	22.2547	30.272	15.0466	42.2597	34.9	31.5418
ENSMUSG00000015484.4	Fam163a	59.7712	0.335978	0.24582	1.36677	0.171698	0.999836	66.921	52.6214	47.3531	66.0258	53.673	43.4338	90.2798	55.3747	67.2464	54.7832
ENSMUSG00000078144.5	Capns2	23.5881	0.335786	0.343232	0.978305	0.327924	0.999836	26.2377	20.9386	19.811	25.9089	24.8729	13.1618	28.7254	17.4868	25.5366	33.2019
ENSMUSG00000113767.2	Gm48873	23.4951	0.335669	0.338251	0.992366	0.321019	0.999836	25.7211	21.2692	15.9454	19.2227	19.6365	30.272	25.9896	18.944	27.2391	30.7118
ENSMUSG00000031936.10	Hephl1	688.889	0.335619	0.669855	0.501032	0.616349	0.999836	768.669	609.109	258.026	607.605	374.402	1196.4	1035.48	1347.94	360.066	331.189
ENSMUSG00000083679.2	Gm12892	172.27	0.335574	0.215597	1.55649	0.119592	0.999836	192.028	152.512	119.832	139.574	144.001	206.64	229.803	222.956	164.286	151.069
ENSMUSG00000021118.8	Plek2	130.926	0.335525	0.232499	1.44312	0.148985	0.999836	146.257	115.595	103.404	150.439	136.146	72.3897	161.409	138.437	119.171	166.01
ENSMUSG00000064492.3	Gm22060	16.5611	0.33499	0.524784	0.638338	0.523254	0.999836	18.4657	14.6564	11.5967	23.4016	11.7819	11.8456	28.7254	5.82892	11.9171	27.3916
ENSMUSG00000028794.14	A3galt2	45.0495	0.334813	0.270441	1.23802	0.215707	0.999836	50.4846	39.6145	34.79	50.1462	34.0365	39.4853	51.9793	59.7464	56.1805	34.032
ENSMUSG00000106234.2	Gm43535	18.5301	0.334778	0.620262	0.539736	0.589379	0.999836	21.0833	15.9768	33.3404	20.0585	3.92729	6.58088	20.5181	26.2301	9.36342	28.2216
ENSMUSG00000081590.2	Gm14413	19.9662	0.334676	0.366923	0.912115	0.361708	0.999836	22.4438	17.4886	18.8446	20.8942	10.4728	19.7426	19.1503	26.2301	16.1732	28.2216
ENSMUSG00000113587.2	Gm36287	21.2174	0.334616	0.379515	0.881693	0.377943	0.999836	23.4103	19.0245	15.4622	22.5658	18.3274	19.7426	28.7254	10.2006	30.6439	24.0714
ENSMUSG00002076174.1	7SK	48.4344	0.334383	0.223506	1.49608	0.134632	0.999836	53.787	43.0818	39.622	43.46	47.1275	42.1176	58.8186	48.0886	46.8171	61.4236
ENSMUSG00000107388.2	Gm42788	48.4832	0.333874	0.236204	1.4135	0.15751	0.999836	53.6854	43.281	42.5211	42.6243	37.9638	50.0147	43.772	48.0886	68.0976	54.7832
ENSMUSG00000097788.3	Gm16596	17.0868	0.33353	0.391747	0.851391	0.394552	0.999836	19.0736	15.0999	10.1471	20.0585	14.4001	15.7941	21.886	23.3157	15.322	15.7709
ENSMUSG00000096982.3	Redrum	45.4135	0.333317	0.45614	0.730733	0.464943	0.999836	50.3166	40.5105	13.5295	50.1462	64.1458	34.2206	68.3938	34.9735	31.4952	66.4039
ENSMUSG00000079053.4	Gm14010	33.9671	0.333294	0.344474	0.967544	0.333272	0.999836	37.9404	29.9938	27.0589	44.2958	14.4001	34.2206	28.7254	40.8024	35.7513	46.4827
ENSMUSG00000111825.2	Gm10646	66.0741	0.333141	0.269714	1.23516	0.21677	0.999836	73.2364	58.9118	42.5211	71.0404	58.9094	63.1764	80.7046	55.3747	99.5928	57.2733
ENSMUSG00000112307.2	Gm48751	81.0483	0.332881	0.343064	0.970315	0.331889	0.999836	90.2309	71.8658	60.3993	71.0404	111.273	44.75	140.891	52.4603	96.1879	71.3842
ENSMUSG00000052767.6	Gm12703	17.8551	0.332869	0.474784	0.701094	0.483244	0.999836	20.1278	15.5824	11.5967	19.2227	14.4001	17.1103	25.9896	33.5163	10.2146	10.7906
ENSMUSG00000117525.2	Gm50034	64.1791	0.332354	0.221075	1.50335	0.132748	0.999836	71.4703	56.8879	59.9162	53.4893	66.764	47.3823	50.6114	83.0621	79.1635	73.0443
ENSMUSG00000075538.3	Gm10855	25.246	0.332199	0.456588	0.727569	0.466878	0.999836	27.9442	22.5477	17.395	33.4308	22.2547	17.1103	20.5181	16.0295	54.4781	20.7512
ENSMUSG00000080779.2	Gm8731	28.3262	0.331821	0.385881	0.859905	0.389841	0.999836	31.1762	25.4761	24.1597	13.3723	22.2547	42.1176	25.9896	26.2301	44.2635	28.2216
ENSMUSG00000027894.15	Slc6a17	52.8275	0.331688	0.343699	0.965054	0.334518	0.999836	58.3643	47.2907	26.5757	57.6681	69.3822	35.5367	60.1865	39.3452	78.3123	55.6132
ENSMUSG00000020327.5	Fgf22	47.5515	0.331683	0.214188	1.54856	0.121488	0.999836	52.9708	42.1322	41.5548	44.2958	44.5093	38.1691	54.715	49.5458	55.3293	52.2931
ENSMUSG00000094942.8	Gm3604	148.908	0.331615	0.187633	1.76736	0.0771677	0.999836	166.3	131.517	132.395	122.022	147.928	123.721	143.627	224.413	133.642	163.52
ENSMUSG00000103049.2	Gm37311	16.9735	0.331276	0.378828	0.874476	0.381859	0.999836	18.8327	15.1144	13.0463	15.8796	10.4728	21.0588	24.6218	14.5723	17.8756	18.2611
ENSMUSG00000024713.17	Pcsk5	516.57	0.33118	0.249636	1.32665	0.184623	0.999836	574.617	458.523	229.034	476.389	599.567	529.103	629.223	501.287	537.12	630.837
ENSMUSG00000061724.6	Gm2423	21.3801	0.331125	0.333671	0.99237	0.321017	0.999836	23.7483	19.0119	20.2942	15.0439	17.0183	23.6912	17.7824	27.6874	22.1317	27.3916
ENSMUSG00000030249.16	Abcc9	201.712	0.330922	0.279904	1.18227	0.237099	0.999836	224.607	178.816	108.719	197.242	248.729	160.573	320.083	236.071	178.756	163.52
ENSMUSG00000104145.2	D130019J16Rik	104.751	0.330763	0.258672	1.2787	0.201003	0.999836	115.745	93.758	57.017	86.9201	102.11	128.985	125.845	90.3482	110.659	136.128
ENSMUSG00000100215.2	Gm8292	16.7153	0.330664	0.425892	0.776402	0.437512	0.999836	18.1708	15.2597	12.5631	11.7008	14.4001	22.375	12.3109	11.6578	22.983	25.7315
ENSMUSG00000029299.15	Abcg3	45.9677	0.330659	0.369109	0.895829	0.370344	0.999836	50.7246	41.2107	26.5757	35.9381	61.5276	40.8014	67.0259	26.2301	69.8001	39.8423
ENSMUSG00000054385.15	Ceacam2	26.2073	0.330417	0.340191	0.971268	0.331415	0.999836	29.1645	23.25	20.7774	18.3869	23.5638	30.272	28.7254	39.3452	17.8756	30.7118
ENSMUSG00000053025.14	Sv2b	20.3707	0.330287	0.42236	0.782002	0.434213	0.999836	22.7567	17.9847	18.8446	24.2373	18.3274	10.5294	20.5181	18.944	37.4537	14.1108
ENSMUSG00000079323.10	Gm20661	32.0023	0.330205	0.417126	0.79162	0.428582	0.999836	35.9502	28.0543	38.6556	27.5804	15.7092	30.272	15.0466	58.2892	29.7927	40.6724
ENSMUSG00000082264.2	Gm12799	41.1358	0.329819	0.26718	1.23445	0.217037	0.999836	45.987	36.2846	35.7564	35.9381	48.4366	25.0073	42.4041	58.2892	43.4122	39.8423
ENSMUSG00000042988.11	Notum	53.0704	0.329645	0.26989	1.22141	0.221933	0.999836	58.561	47.5797	30.4413	50.982	64.1458	44.75	51.9793	65.5753	52.7757	63.9137
ENSMUSG00000105990.2	Gm43307	44.5921	0.329122	0.261601	1.25811	0.208353	0.999836	49.6059	39.5783	32.8572	40.117	39.2729	46.0661	67.0259	46.6314	37.4537	47.3128
ENSMUSG00000116657.2	Gm49774	75.0284	0.328815	0.184277	1.78435	0.0743662	0.999836	83.8401	66.2167	68.6137	70.2047	56.2912	69.7573	94.3834	77.2332	75.7586	87.9851
ENSMUSG00000037686.7	Aspg	5012.24	0.328652	0.247086	1.33011	0.183482	0.999836	5580.47	4444	2786.1	4789.8	3696.89	6503.22	6888.62	6542.96	4624.68	4265.62
ENSMUSG00000085891.8	Gm14634	34.7589	0.328643	0.323203	1.01683	0.309234	0.999836	39.0834	30.4344	31.4077	32.595	32.7274	25.0073	30.0933	64.1181	28.0903	34.032
ENSMUSG00000039264.10	Gimap3	34.1091	0.328415	0.341839	0.96073	0.336688	0.999836	37.487	30.7312	19.3278	39.2812	32.7274	31.5882	38.3005	21.8584	39.1561	50.633
ENSMUSG00000116385.2	Gm18334	22.7187	0.328189	0.358287	0.915993	0.359671	0.999836	25.5751	19.8623	28.5085	14.2081	22.2547	14.4779	31.4611	20.4012	25.5366	24.9015
ENSMUSG00000109602.2	Gm31597	26.7795	0.328094	0.352671	0.930313	0.352209	0.999836	30.1468	23.4123	23.1933	28.4162	14.4001	27.6397	36.9326	36.4307	29.7927	17.431
ENSMUSG00000084893.4	Hba-ps4	35.4638	0.328064	0.324718	1.0103	0.31235	0.999836	39.6869	31.2406	41.5548	30.9235	30.1092	22.375	34.1969	34.9735	30.6439	58.9334
ENSMUSG00000039419.18	Cntnap2	22.3487	0.327977	0.451853	0.725849	0.467931	0.999836	24.558	20.1394	11.1135	20.8942	27.491	21.0588	36.9326	10.2006	18.7268	32.3719
ENSMUSG00000116557.2	4933432I09Rik	31.7259	0.32789	0.306777	1.06882	0.285151	0.999836	35.3831	28.0686	27.5421	40.117	24.8729	19.7426	27.3575	33.5163	39.1561	41.5024
ENSMUSG00000097680.2	Gm26642	66.3542	0.327716	0.201039	1.63011	0.103078	0.999836	74.1265	58.582	66.1977	52.6535	64.1458	51.3308	84.8083	65.5753	68.0976	78.0246
ENSMUSG00000071748.3	Gm14698	46.322	0.327562	0.263368	1.24374	0.213594	0.999836	51.856	40.7881	44.9371	45.9673	26.1819	46.0661	38.3005	64.1181	50.222	54.7832
ENSMUSG00000097709.9	2810429I04Rik	104.742	0.327317	0.23527	1.39124	0.164153	0.999836	115.799	93.6855	58.9498	86.0843	115.201	114.507	123.109	123.865	116.617	99.6058
ENSMUSG00000107509.2	Gm44941	36.1152	0.327004	0.270162	1.2104	0.226126	0.999836	39.8024	32.4279	30.4413	28.4162	40.582	30.272	35.5648	36.4307	35.7513	51.463
ENSMUSG00001118668.1	U6	20.4151	0.326881	0.376684	0.867784	0.385512	0.999836	23.1026	17.7276	21.7438	24.2373	14.4001	10.5294	16.4145	30.6018	22.983	22.4113
ENSMUSG00000074862.12	BC025920	45.0743	0.326793	0.253661	1.28831	0.197638	0.999836	49.9943	40.1542	46.3867	36.7739	36.6547	40.8014	36.9326	43.7169	58.7342	60.5935
ENSMUSG00000070858.13	Gm1673	73.6733	0.326451	0.204804	1.59397	0.110943	0.999836	81.718	65.6287	57.9834	69.3689	74.6186	60.5441	76.601	85.9766	97.8903	66.4039
ENSMUSG00000108427.2	Gm36696	23.0991	0.326208	0.417203	0.781892	0.434278	0.999836	25.4816	20.7165	17.8782	15.0439	13.091	36.8529	35.5648	16.0295	21.2805	29.0517
ENSMUSG00000090001.2	Gm9719	20.4976	0.326206	0.426072	0.765614	0.443906	0.999836	22.9712	18.0241	18.3614	20.8942	11.7819	21.0588	41.0363	13.1151	15.322	22.4113
ENSMUSG00000099104.3	Gm17087	29.3532	0.325709	0.357453	0.911194	0.362193	0.999836	32.6857	26.0207	27.5421	20.0585	20.9456	35.5367	49.2435	23.3157	36.6025	21.5813
ENSMUSG00000070883.4	Ccdc173	25.8111	0.325656	0.303347	1.07354	0.283029	0.999836	28.9052	22.717	22.7102	30.0877	18.3274	19.7426	31.4611	26.2301	26.3878	31.5418
ENSMUSG00000110706.2	Gm45709	55.956	0.325646	0.239608	1.35908	0.174121	0.999836	63.0086	48.9034	58.9498	61.847	37.9638	36.8529	64.2901	64.1181	64.6928	58.9334
ENSMUSG00000104852.2	Gm43201	75.4164	0.325466	0.293584	1.1086	0.267605	0.999836	83.6504	67.1824	52.6682	95.2778	56.2912	64.4926	98.487	45.1741	101.295	89.6452
ENSMUSG00000035735.11	Dagla	80.0365	0.325318	0.208796	1.55807	0.119217	0.999836	88.5968	71.4763	56.0506	89.4274	74.6186	65.8088	94.3834	74.3187	90.2294	95.4556
ENSMUSG00000035759.5	Bbs10	123.878	0.324941	0.183891	1.76703	0.077224	0.999836	138.172	109.583	131.429	99.4566	94.255	113.191	124.477	141.351	120.022	166.84
ENSMUSG00000037049.10	Smpd1	6090.66	0.324935	0.551822	0.588841	0.555968	0.999836	6773.74	5407.57	3713.35	5077.3	3833.04	9006.59	7166.3	12618.2	3849.22	3461.3
ENSMUSG00000113239.2	Gm18388	17.7074	0.32471	0.537521	0.604088	0.545785	0.999836	19.4359	15.9789	3.86556	16.7154	18.3274	25.0073	17.7824	26.2301	21.2805	12.4507
ENSMUSG00000090942.2	F830016B08Rik	120.811	0.324486	0.306805	1.05763	0.290225	0.999836	133.764	107.857	79.2439	98.6209	85.0913	168.47	168.249	75.776	120.873	170.16
ENSMUSG00000119142.1	U5	21.9341	0.324229	0.429645	0.754643	0.450463	0.999836	24.8139	19.0543	35.7564	14.2081	13.091	13.1618	25.9896	20.4012	22.983	29.8817
ENSMUSG00000020831.19	0610010K14Rik	51.4698	0.323418	0.277882	1.16387	0.244477	0.999836	57.0161	45.9235	45.9035	48.4747	34.0365	55.2794	67.0259	33.5163	54.4781	73.0443
ENSMUSG00000024033.11	Rsph1	29.5795	0.323101	0.287223	1.12491	0.260626	0.999836	32.6382	26.5207	26.5757	21.73	24.8729	32.9044	36.9326	24.7729	31.4952	37.3522
ENSMUSG00000062007.14	Hsh2d	62.3739	0.323006	0.217376	1.48593	0.137297	0.999836	69.9036	54.8442	64.7481	60.1754	57.6003	36.8529	67.0259	71.4043	69.8001	71.3842
ENSMUSG00000100738.2	2010106C02Rik	92.9343	0.322635	0.214373	1.50502	0.13232	0.999836	104.434	81.4349	102.437	89.4274	69.3822	64.4926	123.109	110.749	84.2708	99.6058
ENSMUSG00000050050.18	Ccdc158	17.5445	0.322071	0.454323	0.708902	0.478385	0.999836	19.6084	15.4805	19.811	15.8796	17.0183	9.21323	25.9896	10.2006	29.7927	12.4507
ENSMUSG00000055523.8	Gucy2g	253.44	0.321845	0.876552	0.367172	0.713491	0.999836	281.627	225.254	69.0969	269.118	96.8732	465.926	374.798	581.435	104.7	65.5738
ENSMUSG00000042379.9	Esm1	66.8165	0.321345	0.815877	0.393865	0.693681	0.999836	74.291	59.342	24.6429	76.0551	39.2729	97.397	102.591	147.18	36.6025	10.7906
ENSMUSG00000113151.2	Gm48690	54.188	0.321243	0.245501	1.30852	0.190698	0.999836	59.373	49.0031	34.79	50.982	58.9094	51.3308	56.0829	49.5458	62.1391	69.7241
ENSMUSG00000117145.2	Gm4356	49.2671	0.320821	0.267761	1.19816	0.230855	0.999836	54.9566	43.5777	35.2732	57.6681	43.2002	38.1691	50.6114	74.3187	44.2635	50.633
ENSMUSG00000103247.2	Gm38091	41.0366	0.320604	0.273547	1.17202	0.241188	0.999836	45.5377	36.5355	42.0379	29.2519	31.4183	43.4338	47.8756	37.888	37.4537	58.9334
ENSMUSG00000101387.2	Pced1c-ps	25.3818	0.320474	0.392997	0.815463	0.414807	0.999836	27.7479	23.0158	22.7102	14.2081	24.8729	30.272	13.6788	23.3157	38.3049	35.6921
ENSMUSG00000046881.8	Olfr374	18.8539	0.32039	0.420817	0.761351	0.446448	0.999836	20.6962	17.0117	17.8782	13.3723	10.4728	26.3235	13.6788	16.0295	31.4952	21.5813
ENSMUSG00000027489.16	Necab3	54.1324	0.32009	0.222415	1.43916	0.150106	0.999836	59.9658	48.2989	50.7355	40.117	58.9094	43.4338	68.3938	49.5458	62.9903	58.9334
ENSMUSG00000047759.7	Hs3st3a1	20.6937	0.319864	0.504292	0.634284	0.525895	0.999836	22.6223	18.765	6.76473	18.3869	19.6365	30.272	21.886	20.4012	35.7513	12.4507
ENSMUSG00000117241.2	Gm9214	22.4773	0.31976	0.355936	0.898366	0.368991	0.999836	24.8433	20.1114	18.3614	20.0585	17.0183	25.0073	15.0466	32.0591	32.3464	19.9212
ENSMUSG00000082964.4	Rpl13-ps5	49.5622	0.319487	0.29985	1.06549	0.286654	0.999836	55.4873	43.637	61.8489	41.7885	30.1092	40.8014	57.4508	48.0886	74.9074	41.5024
ENSMUSG00000106202.2	Gm43727	132.981	0.319482	0.165515	1.93023	0.0535786	0.999836	148.573	117.389	125.147	130.38	94.255	119.772	165.513	155.924	124.278	148.579
ENSMUSG00000013155.11	Enkd1	189.25	0.319349	0.136943	2.33199	0.0197014	0.999836	209.921	168.579	156.072	170.497	192.437	155.309	191.503	240.443	207.698	200.042
ENSMUSG00000059835.2	Rpl13-ps3	35.0301	0.319264	0.261386	1.22143	0.221924	0.999836	38.612	31.4482	29.4749	26.7446	34.0365	35.5367	46.5078	30.6018	39.1561	38.1822
ENSMUSG00000085645.2	Hoxb5os	49.3919	0.319109	0.30333	1.05202	0.292791	0.999836	54.0948	44.6891	36.2396	40.117	48.4366	53.9632	49.2435	29.1446	74.9074	63.0837
ENSMUSG00000074652.4	Myh7b	354.906	0.319054	0.187324	1.70322	0.0885265	0.999836	393.261	316.552	211.156	391.976	294.547	368.529	404.891	377.423	388.157	402.573
ENSMUSG00000062931.16	Zfp938	148.191	0.318695	0.159836	1.99388	0.0461646	0.999836	163.342	133.04	115.967	119.515	144.001	152.676	168.249	144.266	154.922	185.931
ENSMUSG00000075122.6	Cd80	31.8133	0.318169	0.281339	1.13091	0.258093	0.999836	35.1646	28.462	27.5421	35.1023	23.5638	27.6397	31.4611	27.6874	40.0074	41.5024
ENSMUSG00000060985.16	Tdrd5	48.5791	0.317858	0.597065	0.532368	0.594471	0.999836	53.7166	43.4416	20.2942	34.2666	104.728	14.4779	91.6477	27.6874	69.8001	25.7315
ENSMUSG00000064356.1	mt-Atp8	73.1931	0.317827	0.360126	0.882542	0.377484	0.999836	81.3321	65.054	41.5548	67.6974	73.3095	77.6544	86.1762	139.894	52.7757	46.4827
ENSMUSG00000007805.5	Twist2	45.0066	0.31776	0.266792	1.19104	0.233638	0.999836	49.7066	40.3065	30.9245	38.4454	51.0548	40.8014	64.2901	48.0886	38.3049	48.1428
ENSMUSG00000059336.15	Slc14a1	250.721	0.317598	0.199903	1.58876	0.112114	0.999836	277.167	224.275	160.421	264.103	230.401	242.176	210.653	262.301	296.225	339.49
ENSMUSG00000101587.3	Gm29036	45.8102	0.317295	0.229665	1.38156	0.167108	0.999836	50.6973	40.9232	37.206	45.1316	45.8184	35.5367	57.4508	43.7169	47.6683	53.9531
ENSMUSG00000110165.2	Btf3-ps18	20.2688	0.31675	0.329506	0.961288	0.336408	0.999836	22.4531	18.0845	19.3278	17.5512	14.4001	21.0588	17.7824	23.3157	22.983	25.7315
ENSMUSG00000055602.18	Tcp10b	19.4482	0.316592	0.363815	0.870199	0.384192	0.999836	21.6983	17.1981	15.4622	19.2227	20.9456	13.1618	25.9896	24.7729	13.6195	22.4113
ENSMUSG00000113183.2	Gm47664	85.4796	0.316512	0.234479	1.34985	0.177063	0.999836	94.8306	76.1287	77.3112	91.9347	54.9821	80.2867	97.1192	74.3187	81.7172	126.167
ENSMUSG00000045392.9	Olfr1033	53.5543	0.316489	0.328489	0.963469	0.335312	0.999836	58.8811	48.2274	40.5884	36.7739	51.0548	64.4926	76.601	26.2301	62.1391	70.5541
ENSMUSG00000105344.2	Gm43556	18.4546	0.316225	0.43511	0.72677	0.467367	0.999836	20.93	15.9793	22.7102	17.5512	6.54549	17.1103	21.886	29.1446	12.7683	19.9212
ENSMUSG00000092051.3	Gm17229	31.4073	0.316139	0.324284	0.974884	0.329618	0.999836	34.2929	28.5216	19.3278	31.7593	32.7274	30.272	34.1969	23.3157	32.3464	47.3128
ENSMUSG00000074001.4	Klhl40	33.0344	0.31613	0.298591	1.05874	0.289719	0.999836	37.0882	28.9806	40.1052	25.9089	19.6365	30.272	32.829	40.8024	34.0488	40.6724
ENSMUSG00000067430.8	Zfp763	101.758	0.315715	0.163865	1.92668	0.0540196	0.999836	112.795	90.7206	84.5591	101.128	90.3277	86.8676	127.212	100.549	105.551	117.867
ENSMUSG00000079225.4	Gm9531	89.0091	0.315477	0.165903	1.90158	0.0572264	0.999836	98.9494	79.0688	78.7608	85.2485	75.9276	76.3382	91.6477	109.292	91.9318	102.926
ENSMUSG00000048534.8	Jaml	166.507	0.315425	0.199921	1.57774	0.114624	0.999836	183.819	149.195	116.933	155.453	129.601	194.794	173.72	169.039	229.83	162.689
ENSMUSG00002075003.1	U6	21.3881	0.31508	0.344408	0.914846	0.360273	0.999836	23.4286	19.3475	14.979	21.73	22.2547	18.4265	28.7254	14.5723	24.6854	25.7315
ENSMUSG00000108286.2	Gm44224	20.7297	0.314991	0.487148	0.646602	0.51789	0.999836	22.7971	18.6622	20.2942	17.5512	9.16368	27.6397	21.886	7.28615	23.8342	38.1822
ENSMUSG00000031845.17	Bco1	1158.38	0.314944	0.269057	1.17055	0.241781	0.999836	1283.79	1032.97	530.548	1247.8	932.077	1421.47	1700.27	1034.63	1091.26	1308.99
ENSMUSG00000085403.2	Gm13068	33.4026	0.314917	0.355146	0.886726	0.375226	0.999836	36.9291	29.876	24.6429	20.0585	40.582	34.2206	53.3471	37.888	34.9	21.5813
ENSMUSG00000116864.2	Gm3320	27.1146	0.314517	0.292116	1.07668	0.281621	0.999836	29.8792	24.3501	23.1933	21.73	31.4183	21.0588	34.1969	24.7729	31.4952	29.0517
ENSMUSG00000101567.2	Txn-ps1	25.873	0.314448	0.303539	1.03594	0.30023	0.999836	28.6205	23.1254	19.811	26.7446	22.2547	23.6912	31.4611	27.6874	22.1317	33.2019
ENSMUSG00000105755.2	Gm43514	21.48	0.314339	0.34534	0.910229	0.362701	0.999836	23.788	19.172	22.7102	15.8796	13.091	25.0073	21.886	20.4012	22.983	29.8817
ENSMUSG00000113502.2	Gm47411	24.3801	0.314278	0.326355	0.962994	0.335551	0.999836	26.6581	22.1021	16.4286	23.4016	22.2547	26.3235	31.4611	18.944	24.6854	31.5418
ENSMUSG00000110279.2	Gm45552	78.5955	0.314116	0.246341	1.27513	0.202264	0.999836	86.422	70.769	71.5128	59.3397	83.7822	68.4411	73.8653	56.832	100.444	114.547
ENSMUSG00000021373.17	Cap2	47.6915	0.313901	0.281426	1.11539	0.264682	0.999836	53.0827	42.3003	42.5211	40.117	56.2912	30.272	62.9223	59.7464	34.0488	55.6132
ENSMUSG00000000567.6	Sox9	233.44	0.313848	0.145881	2.15139	0.0314456	0.999836	257.689	209.191	184.58	209.778	212.074	230.331	220.228	260.844	308.142	241.544
ENSMUSG00000116238.2	Gm49413	64.5567	0.313809	0.317771	0.987531	0.323382	0.999836	71.8744	57.239	80.6935	55.1608	64.1458	28.9559	49.2435	77.2332	66.3952	94.6255
ENSMUSG00000115306.2	Gm49159	67.1182	0.313805	0.229638	1.36652	0.171775	0.999836	74.0204	60.216	43.9707	73.5478	69.3822	53.9632	71.1295	77.2332	65.544	82.1748
ENSMUSG00000074284.7	Gm10658	41.3284	0.313677	0.244993	1.28035	0.200422	0.999836	45.6119	37.045	36.7228	30.0877	43.2002	38.1691	36.9326	53.9175	45.1147	46.4827
ENSMUSG00000025427.16	Rnf165	144.721	0.31365	0.313733	0.999735	0.317439	0.999836	159.884	129.558	76.3448	164.647	87.7095	189.529	101.223	170.496	171.095	196.721
ENSMUSG00000036223.17	Ska1	257.587	0.313639	0.170433	1.84024	0.0657326	0.999836	285.118	230.056	189.896	229.001	268.365	232.963	258.528	354.107	230.681	297.157
ENSMUSG00000031509.11	1700016D06Rik	26.5341	0.313534	0.326132	0.961374	0.336364	0.999836	29.75	23.3181	33.3404	19.2227	17.0183	23.6912	32.829	24.7729	32.3464	29.0517
ENSMUSG00000102970.2	Gm37349	28.1208	0.313432	0.341087	0.918922	0.358136	0.999836	31.3321	24.9095	22.227	27.5804	34.0365	15.7941	45.1399	30.6018	24.6854	24.9015
ENSMUSG00000057457.12	Phex	20.108	0.313407	0.423083	0.740769	0.458834	0.999836	22.6452	17.5707	16.4286	27.5804	9.16368	17.1103	28.7254	29.1446	13.6195	19.0911
ENSMUSG00000033949.13	Trim36	566.008	0.313358	0.141429	2.21565	0.0267155	0.999836	627.156	504.861	493.825	534.057	397.966	593.595	592.29	630.981	718.43	566.923
ENSMUSG00000038253.7	Hoxa5	55.7208	0.312878	0.216117	1.44772	0.147694	0.999836	61.4492	49.9923	44.9371	52.6535	52.3639	50.0147	69.7616	51.003	54.4781	70.5541
ENSMUSG00000061843.6	Vmn1r-ps32	44.0616	0.312717	0.315048	0.992602	0.320904	0.999836	48.4122	39.7111	27.0589	35.9381	43.2002	52.647	30.0933	68.4898	51.0732	43.9926
ENSMUSG00000091730.2	Gm17230	26.0239	0.312525	0.424831	0.735646	0.461946	0.999836	28.6169	23.4309	10.1471	37.6096	18.3274	27.6397	32.829	21.8584	34.0488	25.7315
ENSMUSG00000020810.6	Cygb	48.5066	0.312494	0.294056	1.0627	0.287917	0.999836	54.0668	42.9464	38.1724	53.4893	30.1092	50.0147	61.5544	67.0326	54.4781	33.2019
ENSMUSG00000015652.10	Steap1	33.571	0.3124	0.537754	0.580935	0.561284	0.999836	36.8431	30.299	13.5295	25.0731	60.2185	22.375	43.772	18.944	66.3952	18.2611
ENSMUSG00000118070.2	Gm50209	31.0789	0.312231	0.294266	1.06105	0.288667	0.999836	33.9209	28.2369	21.2606	23.4016	28.8001	39.4853	35.5648	32.0591	33.1976	34.862
ENSMUSG00000104867.2	Gm43728	135.898	0.312191	0.159424	1.95824	0.0502023	0.999836	149.972	121.823	106.303	114.5	128.292	138.198	132.684	176.325	148.112	142.768
ENSMUSG00000086363.8	A330102I10Rik	105.678	0.312099	0.287096	1.08709	0.276998	0.999836	117.584	93.773	144.958	54.325	103.419	72.3897	103.959	136.98	112.361	117.037
ENSMUSG00000118839.1	U2	2282.3	0.311852	0.197643	1.57785	0.114599	0.999836	2527.83	2036.76	2065.66	2202.25	2610.34	1268.79	2236.48	2260.16	2879.68	2735.01
ENSMUSG00000113141.2	Gm47748	27.5687	0.311346	0.343302	0.906915	0.364452	0.999836	30.7269	24.4106	28.9917	20.0585	19.6365	28.9559	47.8756	20.4012	27.2391	27.3916
ENSMUSG00000108753.2	Gm45094	79.3614	0.311146	0.201088	1.54731	0.121788	0.999836	87.6133	71.1095	66.6809	69.3689	62.8367	85.5514	65.658	104.921	90.2294	89.6452
ENSMUSG00000038331.16	Satb2	846.608	0.310995	0.13603	2.28622	0.0222413	0.999836	937.975	755.24	736.872	938.57	658.476	687.044	820.725	974.887	1029.13	927.164
ENSMUSG00000113390.2	Gm32635	27.0646	0.310995	0.280987	1.10679	0.268383	0.999836	30.0639	24.0654	26.0925	24.2373	24.8729	21.0588	25.9896	32.0591	31.4952	30.7118
ENSMUSG00000089796.2	Gm16575	26.371	0.310575	0.38785	0.800762	0.42327	0.999836	28.9162	23.8259	25.6093	15.8796	27.491	26.3235	28.7254	16.0295	47.6683	23.2414
ENSMUSG00000081941.2	Gm11218	18.1504	0.31048	0.425696	0.729346	0.46579	0.999836	20.2657	16.035	24.1597	15.0439	13.091	11.8456	9.57513	21.8584	26.3878	23.2414
ENSMUSG00000114267.2	Gm48600	135.86	0.310332	0.187888	1.65169	0.0985985	0.999836	149.579	122.141	86.4919	130.38	140.073	131.618	166.881	139.894	141.303	150.239
ENSMUSG00000105495.2	Gm42995	33.7639	0.310295	0.250798	1.23723	0.216002	0.999836	37.2775	30.2504	28.0253	32.595	30.1092	30.272	35.5648	37.888	38.3049	37.3522
ENSMUSG00000119286.1	U5	45.7791	0.310192	0.258578	1.19961	0.230292	0.999836	50.9376	40.6205	42.5211	35.9381	39.2729	44.75	41.0363	72.8615	41.7098	48.1428
ENSMUSG00000055782.10	Abcd2	16.8102	0.310186	0.443733	0.699037	0.484529	0.999836	18.2785	15.3419	10.1471	18.3869	13.091	19.7426	20.5181	7.28615	19.5781	25.7315
ENSMUSG00000082321.4	Gm14253	40.7938	0.309976	0.300926	1.03007	0.302975	0.999836	45.0467	36.5409	33.8236	28.4162	57.6003	26.3235	41.0363	56.832	39.1561	43.1625
ENSMUSG00000110537.2	Gm4316	79.6198	0.309953	0.233767	1.32591	0.184871	0.999836	87.9685	71.2711	67.1641	85.2485	48.4366	84.2352	88.9119	68.4898	109.807	84.6649
ENSMUSG00000085902.2	Gm12200	211.897	0.309882	0.229805	1.34846	0.177512	0.999836	233.932	189.862	163.32	181.362	212.074	202.691	302.3	131.151	237.49	264.785
ENSMUSG00000020310.10	Madcam1	44.6334	0.309852	0.332563	0.931708	0.351488	0.999836	48.8706	40.3962	33.8236	38.4454	34.0365	55.2794	49.2435	23.3157	69.8001	53.1231
ENSMUSG00000103252.2	Gm37521	61.2715	0.309526	0.206837	1.49647	0.13453	0.999836	67.2173	55.3258	49.2859	55.1608	52.3639	64.4926	54.715	67.0326	74.9074	72.2142
ENSMUSG00000113427.2	Gm46378	50.4604	0.309339	0.259189	1.19349	0.232679	0.999836	56.4294	44.4915	46.3867	50.1462	31.4183	50.0147	57.4508	75.776	47.6683	44.8226
ENSMUSG00000030790.16	Adm	5973.67	0.309335	0.204384	1.51349	0.130154	0.999836	6612.1	5335.24	4316.86	7636.43	4011.07	5376.58	8021.22	6526.93	6602.07	5298.2
ENSMUSG00000116656.2	Gm49708	22.7807	0.309148	0.698408	0.442648	0.658021	0.999836	25.0924	20.4689	10.6303	17.5512	49.7457	3.94853	49.2435	7.28615	27.2391	16.601
ENSMUSG00000031376.16	Atp2b3	63.6803	0.309099	0.254584	1.21413	0.224697	0.999836	71.025	56.3356	80.6935	50.1462	48.4366	46.0661	56.0829	74.3187	72.3537	81.3447
ENSMUSG00000007107.7	Atp1a4	18.4624	0.308874	0.371597	0.831207	0.405857	0.999836	20.7113	16.2135	22.227	15.0439	10.4728	17.1103	20.5181	20.4012	17.0244	24.9015
ENSMUSG00000102093.2	Gm17813	21.3316	0.308769	0.332667	0.928165	0.353322	0.999836	23.8659	18.7972	21.2606	15.8796	22.2547	15.7941	25.9896	29.1446	19.5781	20.7512
ENSMUSG00000098062.2	Gm26931	93.4809	0.308665	0.18849	1.63757	0.101512	0.999836	103.64	83.322	92.7734	77.7266	77.2367	85.5514	91.6477	110.749	86.8245	125.337
ENSMUSG00000022372.15	Sla	132.157	0.308533	0.182328	1.69219	0.0906093	0.999836	146.298	118.016	116.933	120.351	150.546	84.2352	132.684	161.753	143.005	147.749
ENSMUSG00000073460.6	Pnldc1	91.9352	0.308142	0.206504	1.49219	0.13565	0.999836	101.744	82.1265	77.3112	102.8	61.5276	86.8676	91.6477	100.549	91.9318	122.847
ENSMUSG00000114516.2	Gm46440	33.4487	0.3081	0.280755	1.0974	0.272468	0.999836	36.772	30.1254	24.6429	27.5804	30.1092	38.1691	31.4611	46.6314	37.4537	31.5418
ENSMUSG00000104166.2	Gm38247	18.1133	0.30781	0.370492	0.830815	0.406078	0.999836	20.1588	16.0677	16.4286	15.0439	19.6365	13.1618	21.886	23.3157	22.983	12.4507
ENSMUSG00000102619.2	Gm37849	19.2051	0.307652	0.411292	0.748013	0.454452	0.999836	20.9414	17.4688	14.979	14.2081	20.9456	19.7426	9.57513	24.7729	17.8756	31.5418
ENSMUSG00000059150.4	Rpl26-ps4	40.3376	0.307545	0.253669	1.21239	0.225364	0.999836	44.9988	35.6765	37.6892	36.7739	36.6547	31.5882	47.8756	52.4603	32.3464	47.3128
ENSMUSG00000115541.2	Gm49258	37.5672	0.307527	0.420809	0.730801	0.464901	0.999836	41.8871	33.2472	58.4666	25.9089	15.7092	32.9044	53.3471	21.8584	41.7098	50.633
ENSMUSG00000060034.6	Ctf2	29.5323	0.307527	0.290663	1.05802	0.290046	0.999836	32.7336	26.3311	24.1597	23.4016	27.491	30.272	35.5648	40.8024	24.6854	29.8817
ENSMUSG00000057499.4	Gm6177	40.6084	0.307188	0.256539	1.19743	0.231139	0.999836	44.8589	36.3578	32.8572	44.2958	30.1092	38.1691	34.1969	51.003	51.0732	43.1625
ENSMUSG00000076126.3	Mir669b	67.2135	0.307018	0.270462	1.13516	0.256307	0.999836	74.5461	59.8808	72.9624	39.2812	72.0004	55.2794	57.4508	100.549	62.9903	77.1945
ENSMUSG00000103636.2	Gm38331	92.1711	0.306884	0.169434	1.81123	0.0701052	0.999836	101.989	82.3532	86.0087	72.712	75.9276	94.7646	98.487	109.292	105.551	94.6255
ENSMUSG00000025656.18	Arhgef9	77.6837	0.30687	0.232582	1.31941	0.187033	0.999836	85.5475	69.8198	53.1514	84.4128	79.8549	61.8603	95.7513	72.8615	70.6513	102.926
ENSMUSG00000025017.11	Pik3ap1	1873	0.306682	0.17892	1.71408	0.0865144	0.999836	2070.44	1675.57	1337	1884.66	1586.63	1893.98	2389.68	1423.71	2311.91	2156.47
ENSMUSG00000050014.9	Apol10b	23.167	0.306621	0.379427	0.808115	0.419024	0.999836	25.3586	20.9754	14.0126	20.0585	34.0365	15.7941	25.9896	27.6874	17.8756	29.8817
ENSMUSG00000032890.18	Rims3	48.4682	0.30649	0.281268	1.08967	0.275857	0.999836	53.5629	43.3735	43.0043	42.6243	58.9094	28.9559	35.5648	68.4898	58.7342	51.463
ENSMUSG00000098397.3	Mir7669	24.89	0.306208	0.341829	0.895792	0.370364	0.999836	28.0567	21.7232	28.0253	23.4016	13.091	22.375	30.0933	34.9735	27.2391	19.9212
ENSMUSG00000113750.2	Gm5628	19.9187	0.3062	0.352757	0.86802	0.385384	0.999836	22.3082	17.5293	23.1933	16.7154	11.7819	18.4265	19.1503	24.7729	19.5781	25.7315
ENSMUSG00000104795.2	Gm42783	41.123	0.306184	0.320987	0.953883	0.340143	0.999836	46.141	36.1049	42.5211	46.8031	34.0365	21.0588	45.1399	65.5753	32.3464	41.5024
ENSMUSG00000104342.2	Gm36401	39.6611	0.306179	0.247995	1.23462	0.216972	0.999836	43.8897	35.4325	32.3741	38.4454	30.1092	40.8014	47.8756	45.1741	46.8171	35.6921
ENSMUSG00000048967.17	Yjefn3	110.196	0.305929	0.177491	1.72363	0.0847745	0.999836	121.301	99.0907	95.1894	109.486	87.7095	103.978	103.959	104.921	130.237	146.089
ENSMUSG00000042816.5	Gpr151	49.4632	0.305808	0.320496	0.954171	0.339997	0.999836	54.7888	44.1376	55.5674	31.7593	51.0548	38.1691	73.8653	36.4307	38.3049	70.5541
ENSMUSG00000090066.3	1110002E22Rik	235.364	0.305469	0.187459	1.62952	0.103202	0.999836	260.212	210.515	204.875	236.523	142.692	257.97	243.482	259.387	304.737	233.244
ENSMUSG00000031762.8	Mt2	179.021	0.305412	0.192733	1.58463	0.11305	0.999836	197.327	160.714	126.597	146.26	214.692	155.309	202.446	221.499	205.995	159.369
ENSMUSG00000092134.2	Gm17089	75.8242	0.30538	0.21805	1.4005	0.161363	0.999836	84.4215	67.2269	81.6599	65.1901	64.1458	57.9117	95.7513	80.1476	63.8415	97.9457
ENSMUSG00000030789.10	Itgax	101.506	0.305326	0.202087	1.51087	0.130822	0.999836	112.425	90.5865	89.391	103.635	86.4004	82.9191	146.363	84.5193	120.873	97.9457
ENSMUSG00000070476.11	Fam217b	232.097	0.305234	0.133803	2.28122	0.0225354	0.999836	255.171	209.023	185.064	207.271	205.528	238.228	242.114	230.242	286.861	261.465
ENSMUSG00000055022.15	Cntn1	17.9911	0.305232	0.466271	0.654624	0.51271	0.999836	19.532	16.4502	12.0799	20.8942	14.4001	18.4265	13.6788	7.28615	28.9415	28.2216
ENSMUSG00000110972.2	5830462O15Rik	73.3326	0.305117	0.20451	1.49194	0.135714	0.999836	81.9659	64.6993	81.6599	66.8616	52.3639	57.9117	79.3368	88.891	77.4611	82.1748
ENSMUSG00000106450.2	Gm43018	46.6766	0.30489	0.315659	0.965885	0.334102	0.999836	51.4224	41.9309	37.6892	25.0731	61.5276	43.4338	62.9223	56.832	51.0732	34.862
ENSMUSG00000094777.3	H2ac24	79.8747	0.304801	0.232237	1.31246	0.189366	0.999836	88.7206	71.0287	73.9288	77.7266	87.7095	44.75	88.9119	103.463	92.783	69.7241
ENSMUSG00000027209.18	Fam227b	27.8993	0.304706	0.333057	0.914876	0.360257	0.999836	30.8434	24.9552	33.8236	20.0585	23.5638	22.375	27.3575	20.4012	36.6025	39.0123
ENSMUSG00000040495.5	Chrm4	20.3026	0.304652	0.368902	0.825836	0.408897	0.999836	22.1329	18.4724	13.0463	17.5512	26.1819	17.1103	28.7254	16.0295	24.6854	19.0911
ENSMUSG00000087347.2	1700047K16Rik	40.0673	0.30444	0.280637	1.08482	0.278003	0.999836	44.7719	35.3626	49.7691	32.595	26.1819	32.9044	36.9326	48.0886	44.2635	49.8029
ENSMUSG00000084557.4	Gm25279	20.2761	0.304316	0.46774	0.65061	0.515298	0.999836	22.7553	17.7968	32.8572	13.3723	9.16368	15.7941	12.3109	29.1446	23.8342	25.7315
ENSMUSG00002076438.1	5S_rRNA	17.7211	0.304295	0.410427	0.741409	0.458445	0.999836	19.0612	16.3809	10.1471	13.3723	20.9456	21.0588	19.1503	11.6578	24.6854	20.7512
ENSMUSG00000104862.2	Gm6520	16.5794	0.304059	0.440529	0.690214	0.49006	0.999836	17.8723	15.2864	13.0463	10.0292	18.3274	19.7426	9.57513	13.1151	26.3878	22.4113
ENSMUSG00000082570.2	Gm15711	39.2219	0.303836	0.285854	1.06291	0.287824	0.999836	43.0769	35.3669	30.4413	30.9235	34.0365	46.0661	57.4508	33.5163	33.1976	48.1428
ENSMUSG00000024682.4	Cblif	30.3039	0.303833	0.376907	0.806122	0.420173	0.999836	33.8605	26.7473	40.1052	30.0877	10.4728	26.3235	28.7254	32.0591	31.4952	43.1625
ENSMUSG00000115730.2	Gm7459	23.4509	0.30345	0.336542	0.90167	0.367232	0.999836	25.6296	21.2723	18.3614	14.2081	23.5638	28.9559	25.9896	27.6874	28.0903	20.7512
ENSMUSG00000077549.3	Snord71	52.6849	0.303383	0.271958	1.11555	0.264615	0.999836	58.5716	46.7983	60.8825	38.4454	58.9094	28.9559	51.9793	65.5753	54.4781	62.2536
ENSMUSG00000070834.6	Gm13015	21.8906	0.303379	0.318664	0.952033	0.34108	0.999836	24.1394	19.6419	21.2606	19.2227	15.7092	22.375	24.6218	18.944	28.0903	24.9015
ENSMUSG00000022676.8	Snai2	155.123	0.30331	0.20445	1.48354	0.13793	0.999836	170.347	139.898	101.954	136.231	195.056	126.353	172.352	150.095	181.31	177.63
ENSMUSG00000001023.11	S100a5	49.4724	0.303152	0.283762	1.06833	0.28537	0.999836	55.0525	43.8923	50.2523	42.6243	41.8911	40.8014	36.9326	83.0621	57.883	42.3325
ENSMUSG00000097923.2	Gm26577	35.6291	0.303146	0.289649	1.0466	0.295285	0.999836	38.7559	32.5024	23.6765	36.7739	36.6547	32.9044	34.1969	29.1446	48.5196	43.1625
ENSMUSG00000115539.2	Gm6997	32.0564	0.303096	0.307448	0.985845	0.324209	0.999836	35.3689	28.7439	35.2732	25.9089	31.4183	22.375	28.7254	27.6874	49.3708	35.6921
ENSMUSG00000080364.3	Gm25777	39.6737	0.302973	0.28201	1.07433	0.282673	0.999836	44.1482	35.1992	40.1052	35.1023	40.582	25.0073	47.8756	46.6314	29.7927	52.2931
ENSMUSG00000084745.3	Gm25290	19.2503	0.302972	0.435078	0.696362	0.486202	0.999836	21.3911	17.1096	24.6429	8.3577	18.3274	17.1103	21.886	21.8584	12.7683	29.0517
ENSMUSG00000041479.15	Syt15	78.2589	0.302917	0.292215	1.03662	0.299911	0.999836	85.8029	70.7149	54.1178	56.8324	94.255	77.6544	113.534	46.6314	84.2708	98.7758
ENSMUSG00000106535.2	Gm43031	65.2755	0.30291	0.224149	1.35138	0.176573	0.999836	72.4647	58.0863	52.185	68.5331	45.8184	65.8088	77.9689	87.4338	64.6928	59.7635
ENSMUSG00000111364.2	Gm36745	26.3448	0.302405	0.323468	0.934882	0.349849	0.999836	29.649	23.0407	32.8572	22.5658	20.9456	15.7941	28.7254	33.5163	29.7927	26.5615
ENSMUSG00000116946.2	Gm41442	88.906	0.302296	0.226903	1.33227	0.182772	0.999836	97.608	80.204	70.5464	74.3835	89.0186	86.8676	117.637	65.5753	121.725	85.495
ENSMUSG00000089324.3	Mir1936	48.9554	0.302198	0.293135	1.03092	0.302579	0.999836	54.6016	43.3091	43.4875	60.1754	34.0365	35.5367	72.4974	55.3747	35.7513	54.7832
ENSMUSG00000109712.2	Gm8667	45.8739	0.301376	0.28658	1.05163	0.292969	0.999836	51.4691	40.2788	59.433	42.6243	31.4183	27.6397	49.2435	58.2892	49.3708	48.9729
ENSMUSG00000118102.2	Gm50260	28.4057	0.301374	0.335907	0.897197	0.369614	0.999836	31.2913	25.52	28.9917	28.4162	14.4001	30.272	25.9896	21.8584	38.3049	39.0123
ENSMUSG00000025537.13	Phkg1	114.821	0.300988	0.232372	1.29529	0.195222	0.999836	127.475	102.167	138.194	82.7412	89.0186	98.7132	97.1192	169.039	121.725	122.017
ENSMUSG00000076956.4	Mir297a-3	65.6005	0.300494	0.205295	1.46372	0.143271	0.999836	73.1927	58.0083	67.6473	59.3397	45.8184	59.2279	76.601	81.6049	70.6513	63.9137
ENSMUSG00000115070.2	Gm4740	21.8251	0.300414	0.327101	0.918412	0.358403	0.999836	24.2801	19.3701	19.811	20.8942	14.4001	22.375	20.5181	32.0591	22.1317	22.4113
ENSMUSG00000003863.19	Ppfia3	48.5873	0.300403	0.340794	0.881479	0.378058	0.999836	52.9528	44.2219	27.5421	32.595	72.0004	44.75	61.5544	34.9735	62.9903	52.2931
ENSMUSG00000110997.2	2610028D06Rik	139.306	0.300139	0.183064	1.63953	0.101103	0.999836	153.415	125.196	118.866	131.216	126.982	123.721	125.845	161.753	127.683	198.382
ENSMUSG00000115484.2	Gm33121	22.1172	0.299688	0.368044	0.814271	0.41549	0.999836	24.7893	19.4452	27.5421	20.0585	17.0183	13.1618	32.829	17.4868	28.0903	20.7512
ENSMUSG00000086964.2	Gm15948	16.725	0.299637	0.424502	0.705855	0.480278	0.999836	18.0582	15.3917	8.69751	10.865	20.9456	21.0588	15.0466	21.8584	18.7268	16.601
ENSMUSG00000116863.2	Gm49592	16.8584	0.29953	0.397451	0.753628	0.451073	0.999836	18.8332	14.8836	18.8446	9.19347	17.0183	14.4779	23.2539	21.8584	13.6195	16.601
ENSMUSG00000035983.5	Gm7008	20.0941	0.299412	0.36762	0.814461	0.415381	0.999836	21.9401	18.248	16.9118	16.7154	22.2547	17.1103	24.6218	14.5723	17.0244	31.5418
ENSMUSG00000062083.2	Rpl13a-ps1	46.6739	0.2994	0.239114	1.25212	0.210526	0.999836	51.1791	42.1688	32.8572	42.6243	47.1275	46.0661	49.2435	59.7464	44.2635	51.463
ENSMUSG00000085486.3	Gm11634	41.2341	0.299395	0.289816	1.03305	0.30158	0.999836	45.3821	37.0862	43.4875	32.595	23.5638	48.6985	36.9326	37.888	51.9244	54.7832
ENSMUSG00000103484.2	Gm38000	67.9325	0.299268	0.210644	1.42073	0.155397	0.999836	75.5766	60.2884	72.4792	51.8177	52.3639	64.4926	72.4974	90.3482	67.2464	72.2142
ENSMUSG00000030703.9	Gdpd3	68.3687	0.298987	0.235395	1.27015	0.204031	0.999836	74.7518	61.9856	42.0379	69.3689	64.1458	72.3897	84.8083	61.2037	77.4611	75.5344
ENSMUSG00000061517.9	Sox21	31.6492	0.298986	0.371336	0.805162	0.420726	0.999836	34.4669	28.8316	16.9118	36.7739	40.582	21.0588	25.9896	27.6874	47.6683	36.5221
ENSMUSG00000087168.2	Gm15983	67.8836	0.298971	0.204804	1.45979	0.144348	0.999836	74.7238	61.0434	64.2649	64.3543	49.7457	65.8088	61.5544	68.4898	80.8659	87.9851
ENSMUSG00000112105.2	Rps7-ps2	43.3643	0.298933	0.27955	1.06934	0.284918	0.999836	47.8436	38.885	45.4203	30.0877	47.1275	32.9044	36.9326	52.4603	62.1391	39.8423
ENSMUSG00000071202.6	Ccdc78	62.2923	0.29891	0.233353	1.28093	0.200217	0.999836	68.3078	56.2767	49.2859	66.8616	52.3639	56.5956	49.2435	67.0326	69.8001	87.1551
ENSMUSG00000083473.2	Gm13207	52.039	0.298878	0.258262	1.15727	0.247163	0.999836	57.8969	46.181	51.2186	44.2958	53.673	35.5367	72.4974	62.6609	39.1561	57.2733
ENSMUSG00000105287.2	Gm43577	74.6702	0.298848	0.213654	1.39875	0.161888	0.999836	82.9272	66.4131	73.9288	61.847	78.5458	51.3308	79.3368	103.463	80.0147	68.894
ENSMUSG00000049396.7	Gemin4	21.0604	0.298629	0.343673	0.868933	0.384884	0.999836	22.801	19.3198	16.4286	17.5512	24.8729	18.4265	19.1503	17.4868	24.6854	29.8817
ENSMUSG00000087377.2	AV099323	20.8405	0.298598	0.341248	0.875017	0.381565	0.999836	23.0316	18.6495	18.8446	15.0439	17.0183	23.6912	21.886	29.1446	17.0244	24.0714
ENSMUSG00000072934.11	Trpc5os	311.396	0.297873	0.294951	1.00991	0.312539	0.999836	342.716	280.076	123.215	305.056	294.547	397.485	262.632	409.482	327.72	371.032
ENSMUSG00000037418.7	Best1	59.4386	0.297682	0.316841	0.939533	0.347457	0.999836	64.974	53.9032	54.601	37.6096	58.9094	64.4926	51.9793	39.3452	102.998	65.5738
ENSMUSG00000036896.6	C1qc	145.675	0.297634	0.24915	1.1946	0.232245	0.999836	159.952	131.398	90.3574	129.544	180.655	125.037	194.238	119.493	194.929	131.148
ENSMUSG00000103784.2	Gm37526	242.231	0.297627	0.18153	1.63955	0.1011	0.999836	268.079	216.384	232.9	237.359	164.946	230.331	236.642	354.107	239.193	242.374
ENSMUSG00000093656.2	Gm20628	18.8531	0.29744	0.35588	0.835787	0.403275	0.999836	20.6879	17.0183	12.5631	20.0585	15.7092	19.7426	25.9896	18.944	18.7268	19.0911
ENSMUSG00000041423.17	Paqr6	44.0051	0.297435	0.337277	0.881873	0.377846	0.999836	48.8988	39.1114	45.4203	37.6096	53.673	19.7426	51.9793	62.6609	51.0732	29.8817
ENSMUSG00000082035.2	Rpl17-ps8	23.0386	0.297308	0.398642	0.745802	0.455787	0.999836	24.9517	21.1255	17.8782	16.7154	19.6365	30.272	10.943	23.3157	32.3464	33.2019
ENSMUSG00000022947.9	Cbr3	51.4575	0.297131	0.220175	1.34953	0.177168	0.999836	57.2406	45.6744	49.7691	47.6389	48.4366	36.8529	58.8186	64.1181	57.883	48.1428
ENSMUSG00000111204.2	Gm47320	60.0873	0.29711	0.249798	1.1894	0.234281	0.999836	66.6468	53.5278	57.9834	66.8616	43.2002	46.0661	45.1399	84.5193	65.544	71.3842
ENSMUSG00000086237.2	Gm15591	21.9451	0.296983	0.380395	0.780723	0.434965	0.999836	24.2899	19.6003	21.7438	13.3723	27.491	15.7941	17.7824	36.4307	24.6854	18.2611
ENSMUSG00000114048.2	4930549C15Rik	36.7114	0.296931	0.271887	1.09211	0.274784	0.999836	40.8306	32.5923	33.3404	30.0877	34.0365	32.9044	43.772	53.9175	35.7513	29.8817
ENSMUSG00000103553.2	Gm38218	33.2157	0.296913	0.314885	0.942924	0.34572	0.999836	36.241	30.1905	23.6765	30.0877	23.5638	43.4338	45.1399	23.3157	39.1561	37.3522
ENSMUSG00000077734.3	Snord83b	36.7215	0.296795	0.284154	1.04449	0.296261	0.999836	39.923	33.52	24.6429	26.7446	41.8911	40.8014	46.5078	34.9735	40.8586	37.3522
ENSMUSG00000099313.2	Gm27152	27.7903	0.296603	0.335858	0.883122	0.37717	0.999836	31.2648	24.3158	29.4749	28.4162	20.9456	18.4265	42.4041	36.4307	22.983	23.2414
ENSMUSG00000016346.18	Kcnq2	18.092	0.296367	0.40723	0.727764	0.466758	0.999836	20.2943	15.8896	26.0925	12.5365	14.4001	10.5294	16.4145	21.8584	22.983	19.9212
ENSMUSG00000030598.16	Fbxo17	107.486	0.296282	0.298878	0.991313	0.321533	0.999836	117.911	97.0596	59.9162	114.5	132.219	81.6029	144.995	67.0326	125.981	133.638
ENSMUSG00000052852.9	Reep1	341.038	0.296197	0.197009	1.50347	0.132717	0.999836	376.084	305.992	254.16	297.534	297.165	375.11	441.824	467.771	317.505	277.236
ENSMUSG00000067719.6	Gm10221	54.9676	0.296168	0.225931	1.31087	0.1899	0.999836	61.2373	48.6979	59.433	43.46	43.2002	48.6985	69.7616	64.1181	60.4366	50.633
ENSMUSG00000033717.7	Adra2a	157.484	0.296097	0.140799	2.10298	0.0354675	0.999836	173.862	141.106	158.005	141.245	128.292	136.882	161.409	161.753	183.864	188.421
ENSMUSG00000075325.4	Gm13582	43.4194	0.296095	0.286746	1.0326	0.30179	0.999836	47.3922	39.4467	35.7564	39.2812	31.4183	51.3308	45.1399	32.0591	45.9659	66.4039
ENSMUSG00000063409.13	Lrrc43	16.4538	0.295436	0.441494	0.669173	0.503385	0.999836	18.3409	14.5668	14.979	18.3869	19.6365	5.2647	20.5181	21.8584	11.0659	19.9212
ENSMUSG00000022485.4	Hoxc5	33.7587	0.295387	0.569365	0.518802	0.603899	0.999836	36.9038	30.6135	15.9454	20.0585	77.2367	9.21323	41.0363	24.7729	51.9244	29.8817
ENSMUSG00000021612.16	Slc6a18	47.2421	0.295289	0.352218	0.83837	0.401823	0.999836	52.1444	42.3398	29.4749	40.117	48.4366	51.3308	72.4974	71.4043	30.6439	34.032
ENSMUSG00000112033.2	Gm48808	18.4841	0.295234	0.362785	0.813799	0.41576	0.999836	20.1672	16.8009	11.5967	17.5512	20.9456	17.1103	21.886	21.8584	16.1732	20.7512
ENSMUSG00000108766.2	Gm44760	19.7475	0.295009	0.429979	0.6861	0.49265	0.999836	21.7294	17.7656	21.7438	12.5365	13.091	23.6912	8.20725	29.1446	23.8342	25.7315
ENSMUSG00000045877.3	4933415A04Rik	95.4836	0.294907	0.236144	1.24884	0.211722	0.999836	105.8	85.1668	104.37	85.2485	57.6003	93.4485	77.9689	138.437	104.7	102.096
ENSMUSG00000037868.16	Egr2	42.5479	0.294774	0.274019	1.07574	0.282042	0.999836	46.5686	38.5273	30.4413	50.1462	34.0365	39.4853	49.2435	33.5163	57.0318	46.4827
ENSMUSG00000040219.5	Ttc12	320.53	0.294722	0.136663	2.15656	0.0310397	0.999836	352.698	288.362	257.543	348.516	269.674	277.713	333.762	323.505	394.115	359.411
ENSMUSG00000046623.9	Gjb4	122.706	0.294311	0.385975	0.762514	0.445753	0.999836	135.434	109.977	70.5464	142.081	77.2367	150.044	176.456	215.67	74.9074	74.7044
ENSMUSG00000074521.10	Gm14327	49.744	0.294283	0.28199	1.04359	0.296674	0.999836	54.6521	44.8359	53.1514	25.0731	41.8911	59.2279	54.715	49.5458	58.7342	55.6132
ENSMUSG00000085765.2	Gm12333	63.3535	0.294213	0.243507	1.20823	0.226958	0.999836	70.2042	56.5028	73.4456	40.9527	48.4366	63.1764	76.601	69.947	58.7342	75.5344
ENSMUSG00000078921.4	Tgtp2	49.7002	0.294189	0.327439	0.898456	0.368942	0.999836	54.7451	44.6553	36.2396	54.325	23.5638	64.4926	69.7616	48.0886	61.2879	39.8423
ENSMUSG00000099094.2	Gm19569	20.714	0.294078	0.392652	0.748954	0.453885	0.999836	23.1357	18.2922	23.6765	16.7154	23.5638	9.21323	17.7824	33.5163	22.983	18.2611
ENSMUSG00000090007.2	Rpl30-ps2	21.8281	0.293857	0.355479	0.826649	0.408436	0.999836	24.0622	19.594	20.7774	20.8942	27.491	9.21323	24.6218	20.4012	23.8342	27.3916
ENSMUSG00000058603.11	Rpl28-ps1	98.5104	0.29384	0.167315	1.75621	0.079053	0.999836	108.784	88.2371	86.4919	101.128	94.255	71.0735	113.534	106.378	109.807	105.416
ENSMUSG00000073716.7	Gm13241	130.898	0.293773	0.196002	1.49883	0.133918	0.999836	145.205	116.59	144.475	132.887	98.1823	90.8161	124.477	166.124	154.922	135.298
ENSMUSG00000021342.15	Prl	22.5674	0.293726	0.319305	0.919892	0.357629	0.999836	25.1605	19.9743	25.1261	16.7154	20.9456	17.1103	27.3575	26.2301	22.983	24.0714
ENSMUSG00000113506.2	Gm49377	24.9485	0.293726	0.371961	0.789669	0.429721	0.999836	27.5562	22.3409	16.4286	30.9235	19.6365	22.375	24.6218	37.888	16.1732	31.5418
ENSMUSG00000023902.19	Zscan10	22.5912	0.293712	0.414156	0.709182	0.478212	0.999836	25.036	20.1464	15.9454	29.2519	27.491	7.89705	25.9896	32.0591	23.8342	18.2611
ENSMUSG00000009633.4	G0s2	94.4253	0.293258	0.3996	0.73388	0.463022	0.999836	103.458	85.3924	52.185	79.3981	111.273	98.7132	134.052	29.1446	131.939	118.697
ENSMUSG00000097850.3	Mir205hg	34.1232	0.293249	0.359173	0.816457	0.414239	0.999836	37.1811	31.0652	28.0253	29.2519	26.1819	40.8014	15.0466	37.888	46.8171	48.9729
ENSMUSG00000031312.6	Itgb1bp2	123.781	0.292599	0.148417	1.97146	0.0486712	0.999836	136.18	111.383	119.832	107.814	111.273	106.61	121.741	129.693	144.707	148.579
ENSMUSG00000081745.2	Gm15549	30.3103	0.292476	0.307798	0.950219	0.342001	0.999836	33.608	27.0126	34.79	23.4016	28.8001	21.0588	24.6218	39.3452	29.7927	40.6724
ENSMUSG00000021604.16	Irx4	467.707	0.292421	0.127522	2.2931	0.0218424	0.999836	514.872	420.542	370.127	453.823	473.893	384.323	496.539	587.264	515.84	459.847
ENSMUSG00000100642.2	Gm28230	22.18	0.292394	0.392328	0.74528	0.456102	0.999836	24.3233	20.0366	20.7774	22.5658	9.16368	27.6397	24.6218	14.5723	33.1976	24.9015
ENSMUSG00000027547.18	Sall4	1583.33	0.292239	0.159315	1.83435	0.0666026	0.999836	1742.9	1423.75	1089.12	1599.66	1687.43	1318.81	1722.16	2079.47	1669.24	1500.73
ENSMUSG00000048731.16	Ggnbp1	59.4768	0.291907	0.227681	1.28209	0.199812	0.999836	65.1883	53.7652	48.8027	55.9966	54.9821	55.2794	80.7046	46.6314	57.883	75.5344
ENSMUSG00000110547.2	Gm29773	20.9811	0.29181	0.318338	0.916668	0.359317	0.999836	23.2537	18.7084	19.811	20.8942	17.0183	17.1103	20.5181	26.2301	24.6854	21.5813
ENSMUSG00000090957.3	Gm7535	30.7725	0.291292	0.321516	0.905997	0.364937	0.999836	33.4501	28.0949	20.7774	23.4016	44.5093	23.6912	28.7254	37.888	31.4952	35.6921
ENSMUSG00000085890.8	Tnfsf13os	26.527	0.291081	0.325353	0.894664	0.370967	0.999836	29.0129	24.0411	27.5421	20.0585	24.8729	23.6912	24.6218	21.8584	27.2391	42.3325
ENSMUSG00000038932.14	Tcfl5	103.549	0.290961	0.203748	1.42804	0.153281	0.999836	114.541	92.5577	102.92	113.665	64.1458	89.4999	98.487	122.407	128.534	108.736
ENSMUSG00000104616.2	Gm6069	99.4206	0.290898	0.193448	1.50375	0.132646	0.999836	109.33	89.5113	104.37	68.5331	81.164	103.978	101.223	103.463	108.956	123.677
ENSMUSG00000029121.17	Crmp1	110.834	0.290864	0.21957	1.3247	0.185272	0.999836	122.845	98.8234	107.269	100.292	89.0186	98.7132	124.477	173.41	103.849	89.6452
ENSMUSG00000065176.3	Rnu12	26.8863	0.290714	0.310205	0.937168	0.348672	0.999836	29.5558	24.2167	26.0925	20.8942	24.8729	25.0073	39.6684	18.944	27.2391	32.3719
ENSMUSG00000021773.12	Comtd1	140.08	0.290678	0.188461	1.54238	0.122981	0.999836	154.136	126.024	136.261	142.081	116.51	109.243	161.409	107.835	180.459	166.84
ENSMUSG00000044006.9	Cilp2	230.411	0.290659	0.138383	2.10039	0.0356945	0.999836	252.937	207.886	180.232	239.03	184.583	227.698	239.378	247.729	268.986	255.655
ENSMUSG00000012187.14	Mogat1	20.584	0.290523	0.416103	0.698199	0.485053	0.999836	22.3703	18.7977	16.4286	16.7154	13.091	28.9559	15.0466	20.4012	36.6025	17.431
ENSMUSG00000038020.6	Rapgefl1	55.5457	0.290274	0.259125	1.12021	0.262626	0.999836	61.0245	50.067	53.6346	53.4893	56.2912	36.8529	56.0829	48.0886	85.9733	53.9531
ENSMUSG00000105167.4	Snord43	64.8872	0.290201	0.201481	1.44034	0.149772	0.999836	72.0494	57.7249	62.8153	64.3543	45.8184	57.9117	69.7616	83.0621	69.8001	65.5738
ENSMUSG00000027165.17	Iftap	208.376	0.289913	0.179914	1.6114	0.107093	0.999836	230.042	186.71	204.391	190.556	155.783	196.11	191.503	304.561	231.532	192.571
ENSMUSG00000074676.3	Foxs1	20.9977	0.289572	0.398247	0.727115	0.467155	0.999836	23.0228	18.9725	19.3278	25.0731	18.3274	13.1618	24.6218	10.2006	33.1976	24.0714
ENSMUSG00000000416.17	Cttnbp2	503.973	0.289234	0.266723	1.0844	0.278188	0.999836	553.781	454.165	308.278	480.568	509.239	518.573	805.679	304.561	604.366	500.519
ENSMUSG00000087484.2	2900089D17Rik	96.6146	0.289222	0.196317	1.47324	0.140686	0.999836	105.384	87.845	72.4792	97.7851	95.5641	85.5514	87.544	91.8055	125.981	116.207
ENSMUSG00000029875.6	Ccdc184	232.237	0.289153	0.128638	2.2478	0.0245888	0.999836	256.182	208.291	224.202	218.972	168.874	221.117	243.482	266.673	264.73	249.845
ENSMUSG00000089639.2	Gm2862	46.192	0.289047	0.252133	1.14641	0.251626	0.999836	51.1927	41.1913	40.5884	49.3104	28.8001	46.0661	54.715	58.2892	51.9244	39.8423
ENSMUSG00000055926.4	Gm14137	117.724	0.289019	0.181122	1.59571	0.110553	0.999836	130.269	105.179	114.517	111.993	108.655	85.5514	154.57	128.236	135.344	102.926
ENSMUSG00000081944.2	Gm12276	112.285	0.288956	0.171028	1.68952	0.0911191	0.999836	123.66	100.91	102.92	91.9347	90.3277	118.456	149.098	115.121	120.022	110.396
ENSMUSG00000087819.3	Gm25117	47.7059	0.288864	0.268344	1.07647	0.281718	0.999836	52.62	42.7918	39.622	59.3397	34.0365	38.1691	57.4508	45.1741	64.6928	43.1625
ENSMUSG00000106777.2	Gm43150	112.289	0.288851	0.193334	1.49405	0.135163	0.999836	123.699	100.878	90.3574	104.471	108.655	100.029	164.145	119.493	113.212	97.9457
ENSMUSG00000106458.2	Gm42633	110.604	0.288825	0.161309	1.79051	0.0733715	0.999836	122.321	98.8873	108.236	96.9493	89.0186	101.346	125.845	131.151	128.534	103.756
ENSMUSG00000105031.2	Gm3511	335.82	0.288509	0.143349	2.01264	0.0441528	0.999836	369.45	302.189	300.064	330.129	345.602	232.963	322.819	399.281	381.347	374.352
ENSMUSG00000054065.13	Pkp3	2905.22	0.288284	0.149787	1.92462	0.0542766	0.999836	3193.74	2616.71	2259.9	3059.75	2504.3	2642.88	3129.7	2655.07	4051.81	2938.37
ENSMUSG00000051457.8	Spn	1913.68	0.288128	0.168674	1.70819	0.0876003	0.999836	2103.66	1723.7	1488.72	2140.41	1413.83	1851.86	2131.15	1667.07	2557.07	2059.35
ENSMUSG00000100320.2	Gm29417	46.5493	0.28797	0.266858	1.07911	0.280538	0.999836	51.3025	41.7961	43.0043	37.6096	54.9821	31.5882	41.0363	68.4898	42.561	53.1231
ENSMUSG00000068522.5	Aard	274.205	0.287908	0.201336	1.42999	0.152719	0.999836	301.716	246.694	226.618	268.282	312.874	179	261.264	391.995	298.778	254.825
ENSMUSG00000028289.13	Epha7	119.656	0.287793	0.435735	0.660478	0.508947	0.999836	131.167	108.144	46.3867	104.471	233.019	48.6985	123.109	134.065	108.956	158.539
ENSMUSG00000083483.4	Gm14044	66.2068	0.287643	0.19817	1.45149	0.146643	0.999836	72.5129	59.9007	54.1178	56.8324	61.5276	67.125	69.7616	80.1476	61.2879	78.8546
ENSMUSG00000071552.6	Tigit	35.7087	0.287512	0.462253	0.621981	0.533954	0.999836	38.8171	32.6004	15.4622	30.9235	40.582	43.4338	54.715	11.6578	36.6025	52.2931
ENSMUSG00000018925.4	Heatr9	57.7527	0.287463	0.245795	1.16953	0.242192	0.999836	63.7567	51.7487	67.6473	40.9527	58.9094	39.4853	61.5544	58.2892	62.1391	73.0443
ENSMUSG00000036931.16	Nfkbid	112.171	0.287251	0.196277	1.4635	0.143332	0.999836	122.797	101.546	82.6263	125.365	102.11	96.0808	134.052	93.2627	130.237	133.638
ENSMUSG00000023019.13	Gpd1	56.898	0.28716	0.290068	0.989973	0.322187	0.999836	62.5033	51.2928	47.8363	48.4747	70.6913	38.1691	90.2798	45.1741	67.2464	47.3128
ENSMUSG00000052217.7	Hbb-bh1	23590.5	0.286763	0.472613	0.606759	0.544011	0.999836	25927	21254	9373.5	23694.1	37175.7	14772.8	28457.3	17345.4	17739.4	40166
ENSMUSG00000020059.10	Sycp3	26.5363	0.286721	0.303309	0.945309	0.344501	0.999836	29.3569	23.7157	26.0925	26.7446	17.0183	25.0073	21.886	34.9735	32.3464	28.2216
ENSMUSG00000091685.7	Gm17359	38.4468	0.28658	0.303504	0.944237	0.345048	0.999836	42.208	34.6857	29.9581	32.595	27.491	48.6985	58.8186	37.888	29.7927	42.3325
ENSMUSG00002075503.1	5S_rRNA	18.301	0.286197	0.36282	0.788812	0.430222	0.999836	20.4244	16.1777	20.2942	14.2081	11.7819	18.4265	25.9896	20.4012	17.8756	17.431
ENSMUSG00000093800.3	Gm20796	22.6243	0.286173	0.327269	0.874429	0.381885	0.999836	24.6885	20.5601	20.7774	14.2081	23.5638	23.6912	19.1503	29.1446	26.3878	24.0714
ENSMUSG00000097222.3	Gata6os	47.6571	0.286114	0.538204	0.531608	0.594998	0.999836	51.9262	43.3879	7.24792	44.2958	73.3095	48.6985	25.9896	53.9175	65.544	62.2536
ENSMUSG00000096962.2	Gm26622	17.0774	0.286084	0.413979	0.691059	0.489528	0.999836	19.0451	15.1097	23.6765	9.19347	13.091	14.4779	15.0466	23.3157	18.7268	19.0911
ENSMUSG00000119771.1	mmu-mir-466b-1	23.2071	0.286015	0.369874	0.773278	0.439358	0.999836	25.8587	20.5555	29.9581	14.2081	20.9456	17.1103	21.886	33.5163	28.9415	19.0911
ENSMUSG00000018479.13	1700125H20Rik	19.4966	0.285601	0.429161	0.665487	0.505739	0.999836	21.2973	17.6958	16.4286	17.5512	9.16368	27.6397	9.57513	27.6874	24.6854	23.2414
ENSMUSG00000049999.5	Ppp1r3d	313.144	0.285485	0.155628	1.8344	0.0665944	0.999836	342.895	283.393	216.471	306.728	305.02	305.353	352.912	313.304	393.264	312.098
ENSMUSG00000043811.6	Rtn4r	144.664	0.285444	0.246604	1.1575	0.247068	0.999836	158.819	130.509	86.4919	157.125	112.582	165.838	187.399	179.239	154.922	113.717
ENSMUSG00000099521.2	Gm28309	17.1538	0.285344	0.446382	0.639238	0.522668	0.999836	19.0016	15.306	20.7774	14.2081	15.7092	10.5294	30.0933	7.28615	17.8756	20.7512
ENSMUSG00000103186.2	Gm37088	31.3336	0.285344	0.312871	0.91202	0.361758	0.999836	34.8954	27.7718	30.9245	34.2666	31.4183	14.4779	39.6684	39.3452	32.3464	28.2216
ENSMUSG00000024013.16	Fgd2	73.8173	0.285077	0.237036	1.20268	0.229102	0.999836	80.6385	66.9961	58.9498	56.8324	87.7095	64.4926	99.8549	62.6609	93.6342	66.4039
ENSMUSG00000032281.12	Acsbg1	828.722	0.284696	0.183828	1.54871	0.121451	0.999836	909.799	747.646	568.72	953.614	598.258	869.992	923.316	839.364	1058.92	817.598
ENSMUSG00000117326.2	4930564C03Rik	16.9872	0.28466	0.363201	0.783754	0.433185	0.999836	18.7133	15.2611	15.9454	17.5512	17.0183	10.5294	17.7824	17.4868	22.983	16.601
ENSMUSG00000073018.7	Gm1070	42.5429	0.284652	0.326973	0.870568	0.38399	0.999836	47.0454	38.0403	54.601	38.4454	20.9456	38.1691	42.4041	39.3452	40.8586	65.5738
ENSMUSG00000087259.8	2610035D17Rik	239.533	0.284629	0.243775	1.16759	0.242972	0.999836	262.013	217.053	122.248	240.702	270.983	234.279	203.813	244.815	305.588	293.837
ENSMUSG00000106206.2	Gm43094	46.9686	0.284471	0.261002	1.08992	0.275749	0.999836	51.2554	42.6818	37.206	53.4893	47.1275	32.9044	39.6684	45.1741	59.5854	60.5935
ENSMUSG00000082436.2	Gm11688	33.4	0.284296	0.305665	0.930089	0.352325	0.999836	36.984	29.816	33.8236	25.0731	32.7274	27.6397	35.5648	49.5458	22.983	39.8423
ENSMUSG00000063296.6	Tmem117	17.0029	0.284262	0.487065	0.583621	0.559475	0.999836	18.4436	15.5621	12.0799	13.3723	10.4728	26.3235	25.9896	7.28615	26.3878	14.1108
ENSMUSG00000024295.10	Cyp4f41-ps	39.0499	0.283712	0.271377	1.04545	0.295814	0.999836	42.8721	35.2277	28.0253	36.7739	41.8911	34.2206	42.4041	56.832	34.9	37.3522
ENSMUSG00000048997.18	Atxn7l2	276.763	0.283333	0.12809	2.21198	0.0269681	0.999836	304.32	249.206	258.026	241.538	290.62	206.64	325.554	307.475	296.225	288.027
ENSMUSG00000080365.3	Gm25776	27.9304	0.283317	0.337842	0.838609	0.401689	0.999836	30.9905	24.8703	25.1261	28.4162	23.5638	22.375	23.2539	49.5458	21.2805	29.8817
ENSMUSG00000029671.16	Wnt16	18.9809	0.28326	0.407294	0.695468	0.486762	0.999836	21.2683	16.6934	25.6093	17.5512	14.4001	9.21323	21.886	21.8584	26.3878	14.9409
ENSMUSG00000097620.8	4921514A10Rik	118.366	0.283247	0.173666	1.63099	0.102893	0.999836	130.551	106.18	124.181	112.829	92.9459	94.7646	112.166	135.522	124.278	150.239
ENSMUSG00000055202.12	Zfp811	16.5698	0.283085	0.433405	0.653164	0.51365	0.999836	18.1082	15.0314	11.1135	17.5512	23.5638	7.89705	12.3109	24.7729	19.5781	15.7709
ENSMUSG00000058626.17	Capn11	131.097	0.283027	0.740917	0.381995	0.702465	0.999836	143.789	118.406	40.5884	160.468	221.237	51.3308	172.352	90.3482	47.6683	264.785
ENSMUSG00000086358.3	Gm13270	34.3899	0.282997	0.308862	0.916259	0.359531	0.999836	37.4082	31.3715	28.5085	20.8942	47.1275	28.9559	45.1399	30.6018	34.0488	39.8423
ENSMUSG00000030200.14	Bcl2l14	50.4614	0.282797	0.249449	1.13369	0.256926	0.999836	55.7129	45.2099	41.0716	51.8177	43.2002	44.75	49.2435	78.6904	45.1147	49.8029
ENSMUSG00000103701.2	Gm10728	224.942	0.282739	0.20447	1.38279	0.166729	0.999836	248.127	201.757	258.509	218.972	150.546	179	228.435	306.018	194.929	263.125
ENSMUSG00000076490.7	Trbc1	94.0583	0.28267	0.434483	0.650588	0.515313	0.999836	102.888	85.2286	58.9498	90.2632	85.0913	106.61	142.259	20.4012	128.534	120.357
ENSMUSG00000079845.9	Xlr4a	721.68	0.282613	0.190248	1.4855	0.137412	0.999836	791.572	651.788	428.111	853.321	668.949	656.772	692.145	871.423	796.742	805.977
ENSMUSG00000005718.9	Tfap4	230.265	0.282359	0.185865	1.51916	0.128722	0.999836	252.545	207.984	184.097	218.972	281.456	147.412	257.161	262.301	240.044	250.675
ENSMUSG00000078763.3	Slfn1	42.5223	0.282122	0.266285	1.05947	0.289384	0.999836	46.9167	38.128	38.6556	53.4893	32.7274	27.6397	42.4041	45.1741	52.7757	47.3128
ENSMUSG00000113380.2	Gm48682	99.7668	0.281983	0.229075	1.23096	0.218337	0.999836	110.099	89.435	105.336	93.6062	85.0913	73.7058	77.9689	150.095	93.6342	118.697
ENSMUSG00000050150.17	Slc9b1	71.2012	0.281852	0.280674	1.00419	0.315285	0.999836	78.1088	64.2935	68.1305	48.4747	48.4366	92.1323	109.43	58.2892	78.3123	66.4039
ENSMUSG00000031952.6	Chst5	28.8058	0.281696	0.332194	0.847987	0.396445	0.999836	31.5571	26.0544	20.2942	30.0877	23.5638	30.272	30.0933	37.888	39.1561	19.0911
ENSMUSG00000037466.14	Tedc1	677.378	0.281541	0.125455	2.24415	0.0248225	0.999836	742.348	612.408	556.64	553.28	759.276	580.433	716.767	792.733	760.991	698.901
ENSMUSG00002075985.1	7SK	19.1592	0.281369	0.380447	0.739573	0.459559	0.999836	21.1543	17.164	22.227	17.5512	14.4001	14.4779	25.9896	11.6578	19.5781	27.3916
ENSMUSG00000084978.2	Gm11655	61.4965	0.280992	0.22655	1.24031	0.21486	0.999836	68.1954	54.7976	72.4792	53.4893	41.8911	51.3308	71.1295	65.5753	64.6928	71.3842
ENSMUSG00000109982.2	Gm45520	21.4062	0.280711	0.34642	0.810322	0.417755	0.999836	23.4817	19.3307	17.8782	20.0585	18.3274	21.0588	17.7824	30.6018	28.9415	16.601
ENSMUSG00000086560.2	Gm13372	31.9726	0.28066	0.350775	0.800113	0.423645	0.999836	34.3852	29.5599	20.2942	19.2227	45.8184	32.9044	31.4611	26.2301	40.0074	39.8423
ENSMUSG00000085738.3	Gm12335	61.4531	0.280392	0.207034	1.35433	0.175631	0.999836	67.5947	55.3116	51.7018	59.3397	65.4549	44.75	72.4974	74.3187	62.1391	61.4236
ENSMUSG00000031131.12	Vgll1	442.834	0.280218	0.178341	1.57125	0.116124	0.999836	486.356	399.311	356.598	489.761	363.929	386.956	444.56	647.01	389.859	463.997
ENSMUSG00000002111.9	Spi1	110.998	0.280199	0.228002	1.22893	0.219097	0.999836	121.785	100.211	100.988	95.2778	137.455	67.125	108.062	139.894	138.749	100.436
ENSMUSG00000029059.10	Prxl2b	116.652	0.280111	0.220171	1.27224	0.203287	0.999836	127.461	105.844	80.2103	134.559	123.055	85.5514	132.684	102.006	149.815	125.337
ENSMUSG00000054083.9	Capn12	138.273	0.279944	0.224882	1.24485	0.213186	0.999836	151.774	124.772	131.429	112.829	94.255	160.573	207.917	116.578	148.964	133.638
ENSMUSG00000097133.2	Gm26628	85.169	0.279367	0.179139	1.5595	0.118877	0.999836	93.437	76.901	73.9288	73.5478	82.4731	77.6544	82.0725	115.121	90.2294	86.325
ENSMUSG00000075318.14	Scn2a	23.8169	0.279358	0.334912	0.834123	0.404212	0.999836	25.9828	21.6511	20.2942	21.73	31.4183	13.1618	27.3575	21.8584	30.6439	24.0714
ENSMUSG00000113295.2	Gm49357	17.9702	0.27906	0.377408	0.739411	0.459658	0.999836	19.8304	16.1099	16.4286	21.73	7.85458	18.4265	17.7824	20.4012	18.7268	22.4113
ENSMUSG00000112371.2	Gm7791	19.5064	0.279058	0.394149	0.708001	0.478944	0.999836	21.4702	17.5426	20.2942	18.3869	18.3274	13.1618	23.2539	17.4868	12.7683	32.3719
ENSMUSG00000050069.4	Grem2	2145.96	0.278961	0.192515	1.44904	0.147327	0.999836	2352.6	1939.31	1645.76	2584.2	1471.43	2055.87	2142.09	2149.41	3036.3	2082.59
ENSMUSG00000055809.8	Dnaaf3	61.0763	0.278793	0.298034	0.935439	0.349562	0.999836	67.4295	54.7231	62.3321	75.2193	48.4366	32.9044	43.772	88.891	70.6513	66.4039
ENSMUSG00000051726.7	Kcnf1	218.182	0.278688	0.346009	0.805435	0.420568	0.999836	239.086	197.278	99.0549	213.121	154.473	322.463	283.15	339.535	165.988	167.67
ENSMUSG00000083364.5	Llph-ps2	19.8907	0.278322	0.397242	0.700637	0.48353	0.999836	21.5821	18.1993	16.9118	12.5365	15.7092	27.6397	12.3109	27.6874	27.2391	19.0911
ENSMUSG00000099759.2	1700030C10Rik	98.7505	0.277976	0.170969	1.62588	0.103974	0.999836	108.835	88.6663	97.1222	96.1135	85.0913	76.3382	93.0155	123.865	106.403	112.057
ENSMUSG00000039741.16	Bahcc1	1029.47	0.277943	0.142126	1.95561	0.050511	0.999836	1129.25	929.697	926.768	1022.15	1044.66	725.213	1135.34	1312.96	976.35	1092.34
ENSMUSG00000113407.2	Gm47437	17.6497	0.277771	0.47571	0.583908	0.559282	0.999836	19.676	15.6235	26.0925	16.7154	10.4728	9.21323	15.0466	21.8584	11.9171	29.8817
ENSMUSG00000082765.4	Gm14411	19.8417	0.277744	0.366572	0.757677	0.448644	0.999836	21.6709	18.0124	16.4286	17.5512	18.3274	19.7426	17.7824	26.2301	13.6195	29.0517
ENSMUSG00000109821.2	Gm6593	39.8426	0.277734	0.282058	0.984668	0.324787	0.999836	43.2003	36.4849	29.4749	35.1023	44.5093	36.8529	53.3471	27.6874	51.9244	39.8423
ENSMUSG00000111964.2	Gm8942	27.5649	0.277563	0.296455	0.936275	0.349132	0.999836	30.2252	24.9047	26.0925	27.5804	22.2547	23.6912	34.1969	21.8584	37.4537	27.3916
ENSMUSG00000097768.3	2310043M15Rik	55.6122	0.277519	0.236832	1.1718	0.241277	0.999836	61.607	49.6173	55.5674	50.982	39.2729	52.647	58.8186	81.6049	57.0318	48.9729
ENSMUSG00000097414.3	B130046B21Rik	19.2964	0.277439	0.386059	0.718644	0.472361	0.999836	21.1461	17.4467	18.8446	23.4016	18.3274	9.21323	16.4145	16.0295	27.2391	24.9015
ENSMUSG00000106332.2	Gm43506	59.8765	0.277358	0.309003	0.897589	0.369405	0.999836	64.9542	54.7988	30.9245	54.325	56.2912	77.6544	80.7046	43.7169	70.6513	64.7438
ENSMUSG00000107684.2	Rab5a-ps	18.3289	0.277305	0.380106	0.729545	0.465668	0.999836	19.7887	16.8691	13.0463	15.0439	18.3274	21.0588	23.2539	14.5723	26.3878	14.9409
ENSMUSG00000081707.2	Gm11343	35.3668	0.277178	0.309853	0.894546	0.37103	0.999836	39.431	31.3025	38.1724	38.4454	19.6365	28.9559	38.3005	53.9175	30.6439	34.862
ENSMUSG00000034488.15	Edil3	121.378	0.277116	0.239781	1.15571	0.247802	0.999836	132.513	110.243	76.828	106.979	149.237	107.926	179.192	112.207	117.468	121.187
ENSMUSG00000118007.2	Gm50254	16.9953	0.27707	0.522122	0.530663	0.595653	0.999836	18.8451	15.1456	14.0126	24.2373	7.85458	14.4779	38.3005	10.2006	12.7683	14.1108
ENSMUSG00000077476.3	Gm24794	20.0091	0.27701	0.47706	0.58066	0.561469	0.999836	22.2105	17.8077	17.8782	28.4162	13.091	11.8456	34.1969	20.4012	8.5122	25.7315
ENSMUSG00000106239.2	Gm9260	57.6935	0.276994	0.239902	1.15461	0.24825	0.999836	62.6096	52.7775	42.0379	53.4893	44.5093	71.0735	65.658	51.003	72.3537	61.4236
ENSMUSG00000073130.11	Gm1141	17.2613	0.276877	0.416404	0.664925	0.506099	0.999836	19.2389	15.2836	20.7774	16.7154	9.16368	14.4779	15.0466	24.7729	24.6854	12.4507
ENSMUSG00000074607.12	Tox2	745.034	0.276795	0.143299	1.93159	0.0534104	0.999836	816.989	673.079	743.154	677.809	500.075	771.279	745.492	897.654	817.172	807.637
ENSMUSG00000026126.16	Ptpn18	62.7041	0.276642	0.301122	0.918703	0.358251	0.999836	68.1179	57.2903	38.6556	68.5331	79.8549	42.1176	64.2901	46.6314	87.6757	73.8743
ENSMUSG00000026890.20	Lhx6	472.248	0.276624	0.129559	2.13511	0.0327518	0.999836	518.002	426.495	448.888	458.838	366.547	431.706	425.409	591.635	532.864	522.1
ENSMUSG00000007594.11	Hapln4	405.625	0.276567	0.153194	1.80533	0.0710229	0.999836	445.335	365.915	405.884	393.648	342.984	321.147	398.052	514.402	360.066	508.82
ENSMUSG00000022053.14	Ebf2	79.2454	0.276566	0.265923	1.04003	0.298328	0.999836	87.2598	71.231	89.391	64.3543	81.164	50.0147	57.4508	120.95	85.9733	84.6649
ENSMUSG00000064141.15	Zfp69	127.478	0.276322	0.175797	1.57183	0.115991	0.999836	139.954	115.003	127.08	92.7705	129.601	110.559	144.995	153.009	114.064	147.749
ENSMUSG00000082529.2	Gm11199	17.6097	0.276145	0.384807	0.717618	0.472993	0.999836	19.6008	15.6186	14.979	22.5658	14.4001	10.5294	24.6218	21.8584	15.322	16.601
ENSMUSG00000076222.3	Mir297b	48.5384	0.276083	0.253617	1.08858	0.276338	0.999836	53.6241	43.4527	48.3195	40.117	32.7274	52.647	57.4508	65.5753	40.0074	51.463
ENSMUSG00000109700.2	Gm21123	19.8161	0.276054	0.374336	0.73745	0.460849	0.999836	21.8259	17.8062	19.811	13.3723	23.5638	14.4779	32.829	17.4868	18.7268	18.2611
ENSMUSG00000097405.2	D630044L22Rik	61.4049	0.275879	0.224977	1.22625	0.220104	0.999836	67.7598	55.05	69.0969	43.46	52.3639	55.2794	69.7616	72.8615	57.0318	71.3842
ENSMUSG00000104872.2	1700008B11Rik	32.6821	0.275566	0.260617	1.05736	0.290348	0.999836	35.5693	29.7949	26.0925	30.0877	32.7274	30.272	39.6684	32.0591	33.1976	37.3522
ENSMUSG00000087036.2	Gm11748	138.158	0.275407	0.15705	1.75363	0.0794937	0.999836	151.683	124.633	134.328	137.066	103.419	123.721	142.259	147.18	142.154	175.14
ENSMUSG00000083064.2	Gm7785	69.4473	0.275245	0.206764	1.33121	0.183121	0.999836	75.8924	63.0022	69.58	57.6681	51.0548	73.7058	69.7616	65.5753	89.3781	78.8546
ENSMUSG00000028068.15	Iqgap3	2054.34	0.275145	0.126925	2.16778	0.0301755	0.999836	2248.91	1859.77	1544.29	1925.61	2263.43	1705.76	2226.9	2445.23	2160.4	2163.11
ENSMUSG00000067356.6	B430203G13Rik	43.0045	0.275011	0.248237	1.10786	0.267923	0.999836	47.2528	38.7562	40.1052	40.117	40.582	34.2206	60.1865	37.888	51.9244	39.0123
ENSMUSG00000042064.14	Myo3b	20.9945	0.274945	0.397514	0.691663	0.489149	0.999836	22.801	19.188	14.4958	15.0439	31.4183	15.7941	34.1969	17.4868	20.4293	19.0911
ENSMUSG00000071537.7	Klrg2	147.265	0.274881	0.220019	1.24935	0.211537	0.999836	161.002	133.527	158.971	120.351	102.11	152.676	135.42	119.493	192.376	196.721
ENSMUSG00000095865.2	Gm13237	52.8167	0.274851	0.267052	1.0292	0.303384	0.999836	57.7508	47.8825	46.8699	31.7593	53.673	59.2279	51.9793	77.2332	54.4781	47.3128
ENSMUSG00000075266.6	Cenpw	228.209	0.274556	0.135797	2.02181	0.0431961	0.999836	248.997	207.421	182.648	207.271	213.383	226.382	209.285	279.788	257.069	249.845
ENSMUSG00000022860.16	Chodl	39.3644	0.274417	0.48411	0.56685	0.570816	0.999836	42.6309	36.0979	20.2942	40.117	47.1275	36.8529	30.0933	14.5723	87.6757	38.1822
ENSMUSG00000115387.2	Gm49244	24.7635	0.274231	0.34823	0.7875	0.430989	0.999836	27.6142	21.9128	24.1597	26.7446	19.6365	17.1103	34.1969	34.9735	24.6854	16.601
ENSMUSG00000097690.3	4930505N22Rik	22.4379	0.274063	0.361072	0.759027	0.447836	0.999836	24.4892	20.3866	22.227	22.5658	18.3274	18.4265	13.6788	24.7729	22.983	36.5221
ENSMUSG00002075122.1	ENSMUSG00002075122	29.6235	0.274008	0.334687	0.818701	0.412957	0.999836	32.794	26.4529	27.5421	37.6096	26.1819	14.4779	43.772	27.6874	31.4952	28.2216
ENSMUSG00000097903.3	Gm26679	295.136	0.273823	0.182946	1.49674	0.13446	0.999836	324.272	265.999	284.119	284.998	243.492	251.39	383.005	397.824	232.383	283.877
ENSMUSG00000022191.17	Drosha	6177.98	0.273701	0.123986	2.20751	0.0272781	0.999836	6764.29	5591.67	6425.52	5955.7	5182.72	4802.72	6383.87	7944.82	6360.32	6368.13
ENSMUSG00000017064.5	Prl5a1	93.9008	0.273411	0.270345	1.01134	0.311853	0.999836	102.849	84.9524	83.1095	125.365	52.3639	78.9705	84.8083	85.9766	129.386	111.226
ENSMUSG00000035298.9	Klhl35	117.632	0.273205	0.164657	1.65924	0.0970674	0.999836	128.09	107.175	110.168	101.964	111.273	105.294	112.166	109.292	148.964	141.938
ENSMUSG00000031196.14	F8	77.3284	0.272879	0.326582	0.83556	0.403403	0.999836	84.2497	70.4071	44.9371	75.2193	77.2367	84.2352	128.58	46.6314	63.8415	97.9457
ENSMUSG00000085279.2	Gm15965	59.6925	0.27257	0.223866	1.21756	0.223391	0.999836	65.4674	53.9175	52.185	49.3104	61.5276	52.647	61.5544	84.5193	50.222	65.5738
ENSMUSG00000015852.14	Fcrls	67.219	0.272526	0.318313	0.856158	0.391911	0.999836	72.9455	61.4925	41.5548	50.982	103.419	50.0147	75.2331	59.7464	97.0391	59.7635
ENSMUSG00000113557.2	Gm47657	128.545	0.27246	0.17773	1.533	0.125275	0.999836	140.743	116.348	116.45	106.143	128.292	114.507	160.041	141.351	104.7	156.879
ENSMUSG00000114206.2	Gm30551	31.7988	0.272435	0.275492	0.988904	0.32271	0.999836	34.8451	28.7524	33.8236	23.4016	23.5638	34.2206	34.1969	32.0591	36.6025	36.5221
ENSMUSG00000107835.2	Gm43999	105.325	0.272271	0.173302	1.57108	0.116165	0.999836	115.235	95.4155	91.3238	107.814	78.5458	103.978	95.7513	128.236	115.766	121.187
ENSMUSG00000050900.6	Gm7327	28.3654	0.272224	0.293666	0.926984	0.353935	0.999836	30.8255	25.9052	20.7774	25.0731	26.1819	31.5882	27.3575	37.888	31.4952	26.5615
ENSMUSG00000039518.8	Cdsn	124.52	0.272214	0.235593	1.15544	0.247908	0.999836	135.875	113.164	106.303	108.65	96.8732	140.831	169.617	87.4338	170.244	116.207
ENSMUSG00000084866.3	A930006K02Rik	20.4045	0.272211	0.349721	0.778367	0.436353	0.999836	21.9658	18.8432	16.9118	12.5365	26.1819	19.7426	21.886	18.944	22.1317	24.9015
ENSMUSG00000018263.12	Tbx5	121.015	0.27193	0.277503	0.979919	0.327126	0.999836	133.224	108.806	125.631	131.216	115.201	63.1764	132.684	192.354	114.064	93.7955
ENSMUSG00000097271.2	Gm9903	41.7312	0.271835	0.259378	1.04803	0.294627	0.999836	45.7428	37.7196	40.5884	45.9673	31.4183	32.9044	47.8756	33.5163	45.9659	55.6132
ENSMUSG00000021903.12	Galnt15	344.38	0.271826	0.226249	1.20144	0.229579	0.999836	376.075	312.684	252.711	310.071	318.111	369.845	480.124	233.157	466.469	324.549
ENSMUSG00000092029.2	Gm9027	18.2183	0.271788	0.360351	0.754232	0.45071	0.999836	20.2399	16.1966	18.8446	18.3869	15.7092	11.8456	27.3575	17.4868	17.0244	19.0911
ENSMUSG00000105247.2	Gm42519	60.1208	0.271721	0.394403	0.688943	0.490859	0.999836	65.4206	54.8209	27.5421	73.5478	48.4366	69.7573	79.3368	37.888	101.295	43.1625
ENSMUSG00000031403.15	Dkc1	548.357	0.271697	0.162186	1.67522	0.093891	0.999836	598.824	497.89	353.215	530.714	595.639	511.992	666.155	571.234	566.913	590.994
ENSMUSG00000105860.2	Gm42578	23.4538	0.271581	0.385616	0.704278	0.48126	0.999836	26.053	20.8547	20.7774	25.9089	22.2547	14.4779	27.3575	40.8024	14.4707	21.5813
ENSMUSG00000002100.16	Mybpc3	50.7164	0.271396	0.299862	0.905072	0.365427	0.999836	55.1779	46.2548	44.4539	34.2666	57.6003	48.6985	28.7254	74.3187	58.7342	58.9334
ENSMUSG00000112808.2	Gm4739	30.9596	0.271236	0.317633	0.85393	0.393144	0.999836	33.8515	28.0676	24.6429	25.9089	26.1819	35.5367	38.3005	39.3452	19.5781	38.1822
ENSMUSG00000118692.1	mmu-mir-466b-2	30.7023	0.271001	0.278028	0.974724	0.329697	0.999836	33.5081	27.8966	28.0253	28.4162	24.8729	30.272	30.0933	33.5163	28.0903	42.3325
ENSMUSG00000112116.2	Gm46234	19.4306	0.270956	0.394916	0.686112	0.492643	0.999836	21.4549	17.4063	14.979	19.2227	20.9456	14.4779	30.0933	26.2301	17.8756	11.6207
ENSMUSG00000081998.2	Gm13245	35.6758	0.270783	0.298776	0.906306	0.364774	0.999836	38.6537	32.6979	30.4413	33.4308	37.9638	28.9559	25.9896	36.4307	35.7513	56.4433
ENSMUSG00000108655.2	Gm44949	97.0757	0.270645	0.207657	1.30332	0.192464	0.999836	105.289	88.8624	71.0296	90.2632	117.819	76.3382	95.7513	93.2627	122.576	109.566
ENSMUSG00000092447.2	Gm7696	57.3954	0.270601	0.279213	0.969159	0.332466	0.999836	63.4392	51.3516	69.58	51.8177	41.8911	42.1176	43.772	88.891	62.9903	58.1034
ENSMUSG00000068744.13	Psrc1	161.867	0.2706	0.163906	1.65095	0.0987491	0.999836	176.527	147.207	130.463	148.767	188.51	121.088	164.145	187.983	182.161	171.82
ENSMUSG00000026976.16	Pax8	159.308	0.270579	0.308566	0.876892	0.380545	0.999836	174.33	144.286	195.694	120.351	151.855	109.243	147.731	147.18	293.671	108.736
ENSMUSG00000022436.17	Sh3bp1	94.6652	0.270513	0.316785	0.853932	0.393143	0.999836	103.25	86.0799	59.9162	87.7558	144.001	52.647	136.788	85.9766	106.403	83.8349
ENSMUSG00000110605.2	Gm32856	194.297	0.270425	0.162997	1.65908	0.0970998	0.999836	212.834	175.761	166.702	205.599	172.801	157.941	181.927	256.472	183.012	229.923
ENSMUSG00000118081.2	Gm50138	24.5166	0.270223	0.442045	0.611303	0.540999	0.999836	27.0618	21.9714	22.7102	19.2227	20.9456	25.0073	19.1503	53.9175	12.7683	22.4113
ENSMUSG00000015879.9	Fam184b	32.5753	0.269963	0.280813	0.961362	0.33637	0.999836	35.1529	29.9976	22.7102	34.2666	30.1092	32.9044	35.5648	27.6874	40.0074	37.3522
ENSMUSG00000099036.3	Mir378c	20.5738	0.269954	0.41535	0.649944	0.515728	0.999836	22.2482	18.8995	12.0799	17.5512	18.3274	27.6397	34.1969	14.5723	15.322	24.9015
ENSMUSG00000089762.4	Ier5l	246.93	0.269902	0.172833	1.56164	0.118373	0.999836	269.429	224.431	173.95	226.494	286.692	210.588	307.772	275.416	259.622	234.904
ENSMUSG00000041831.18	Sytl3	98.4848	0.269763	0.260428	1.03584	0.300275	0.999836	107.329	89.6405	83.5927	86.0843	119.128	69.7573	139.523	61.2037	113.212	115.377
ENSMUSG00000063704.14	Mapk15	48.5746	0.269688	0.323312	0.83414	0.404202	0.999836	53.1262	44.0229	36.2396	58.5039	47.1275	34.2206	79.3368	32.0591	60.4366	40.6724
ENSMUSG00000103122.2	Gm37391	30.6415	0.269561	0.303574	0.887959	0.374563	0.999836	33.5746	27.7084	24.1597	27.5804	24.8729	34.2206	31.4611	46.6314	23.8342	32.3719
ENSMUSG00000050105.6	Grrp1	119.364	0.269533	0.187911	1.43436	0.151468	0.999836	129.458	109.27	86.9751	101.964	113.891	134.25	142.259	106.378	143.856	125.337
ENSMUSG00000024677.14	Ms4a6b	80.8446	0.269483	0.246387	1.09374	0.27407	0.999836	87.8579	73.8313	55.0842	80.2339	104.728	55.2794	93.0155	75.776	101.295	81.3447
ENSMUSG00000055978.6	Fut2	162.681	0.269333	0.304303	0.885083	0.376112	0.999836	177.31	148.051	99.5381	167.154	166.255	159.257	222.964	94.7199	257.92	133.638
ENSMUSG00000102441.2	Gm38032	133.102	0.269312	0.176876	1.5226	0.127859	0.999836	146.545	119.658	133.362	131.216	89.0186	125.037	146.363	173.41	131.939	134.468
ENSMUSG00000094392.2	Gm3788	109.873	0.26921	0.177513	1.51656	0.129377	0.999836	120.878	98.8688	110.168	100.292	104.728	80.2867	114.902	142.809	101.295	124.507
ENSMUSG00000067724.6	Gbx1	30.1493	0.26918	0.395313	0.68093	0.495916	0.999836	32.9298	27.3688	39.1388	21.73	17.0183	31.5882	30.0933	16.0295	37.4537	48.1428
ENSMUSG00000104060.2	Gm37954	149.118	0.269135	0.212381	1.26723	0.205074	0.999836	163.925	134.312	135.778	152.11	132.219	117.14	206.549	199.64	120.022	129.488
ENSMUSG00000097990.2	Gm19557	252.155	0.268999	0.116456	2.30988	0.020895	0.999836	275.17	229.14	223.236	239.03	204.219	250.073	259.896	268.13	297.076	275.576
ENSMUSG00002075310.1	mmu-mir-466b-1	29.7417	0.268821	0.29656	0.906463	0.364691	0.999836	32.379	27.1044	31.8909	20.0585	23.5638	32.9044	28.7254	27.6874	35.7513	37.3522
ENSMUSG00000103144.2	Pcdhga1	38.9525	0.268789	0.257649	1.04324	0.296839	0.999836	42.2514	35.6537	29.9581	41.7885	37.9638	32.9044	39.6684	37.888	39.1561	52.2931
ENSMUSG00000115584.2	Gm5854	47.6103	0.268745	0.27087	0.992156	0.321121	0.999836	51.714	43.5067	32.3741	39.2812	53.673	48.6985	51.9793	62.6609	36.6025	55.6132
ENSMUSG00000058550.16	Dppa4	27.9908	0.268716	0.379976	0.707192	0.479447	0.999836	31.2082	24.7734	40.5884	21.73	14.4001	22.375	27.3575	43.7169	25.5366	28.2216
ENSMUSG00000103885.2	Gm37006	22.8473	0.268319	0.389288	0.689255	0.490663	0.999836	25.2605	20.434	28.9917	13.3723	20.9456	18.4265	38.3005	18.944	25.5366	18.2611
ENSMUSG00000081683.6	Fzd10	18.4209	0.268266	0.529885	0.506272	0.612666	0.999836	19.9054	16.9364	8.69751	27.5804	22.2547	9.21323	8.20725	17.4868	32.3464	21.5813
ENSMUSG00000014846.13	Tppp3	65.3174	0.268175	0.228022	1.17609	0.239558	0.999836	71.0766	59.5582	62.3321	45.9673	68.0731	61.8603	80.7046	55.3747	85.9733	62.2536
ENSMUSG00000070891.3	Gm12689	26.2618	0.268131	0.35413	0.757154	0.448958	0.999836	28.0355	24.4882	17.395	17.5512	31.4183	31.5882	25.9896	18.944	32.3464	34.862
ENSMUSG00000112891.2	Gm47391	42.5035	0.268083	0.243794	1.09963	0.271493	0.999836	46.558	38.449	44.4539	38.4454	32.7274	38.1691	35.5648	48.0886	52.7757	49.8029
ENSMUSG00000082809.4	Gm14150	119.59	0.268072	0.148574	1.8043	0.0711837	0.999836	130.474	108.706	105.82	101.964	121.746	105.294	120.373	144.266	131.088	126.167
ENSMUSG00000042501.13	Cpa6	52.1553	0.267834	0.30004	0.892662	0.372038	0.999836	56.7324	47.5781	33.8236	59.3397	45.8184	51.3308	80.7046	33.5163	59.5854	53.1231
ENSMUSG00000102620.2	Gm37675	190.432	0.267812	0.143554	1.86558	0.0620997	0.999836	209.161	171.702	203.425	169.661	155.783	157.941	188.767	230.242	205.144	212.492
ENSMUSG00000021214.15	Akr1c18	1279.3	0.26772	0.467075	0.573185	0.56652	0.999836	1397.34	1161.26	680.821	1257.83	1159.86	1546.51	1802.86	527.517	2076.98	1181.99
ENSMUSG00000101791.2	2210011K15Rik	20.8797	0.267233	0.356218	0.750196	0.453137	0.999836	22.6698	19.0895	15.9454	18.3869	17.0183	25.0073	28.7254	18.944	27.2391	15.7709
ENSMUSG00000081370.2	Gm9105	20.2292	0.26722	0.589315	0.453441	0.650231	0.999836	22.3069	18.1516	19.811	22.5658	7.85458	22.375	5.4715	51.003	15.322	17.431
ENSMUSG00000026815.15	Gfi1b	102.309	0.266697	0.292452	0.911936	0.361802	0.999836	111.365	93.2528	73.4456	100.292	145.31	53.9632	119.005	87.4338	98.7416	140.278
ENSMUSG00000110702.2	Gm45767	18.1569	0.266578	0.455184	0.58565	0.558111	0.999836	19.381	16.9327	11.1135	15.8796	11.7819	28.9559	12.3109	13.1151	25.5366	26.5615
ENSMUSG00000106617.2	Gm36266	39.587	0.266543	0.244983	1.08801	0.276592	0.999836	43.3988	35.7752	41.0716	35.1023	36.6547	30.272	47.8756	34.9735	44.2635	46.4827
ENSMUSG00000102418.2	Sh2d1b1	42.895	0.266371	0.3521	0.756521	0.449337	0.999836	46.6164	39.1736	31.8909	45.9673	24.8729	53.9632	62.9223	21.8584	50.222	51.463
ENSMUSG00000029923.5	Rab19	36.1916	0.266148	0.265907	1.00091	0.316872	0.999836	39.8731	32.51	38.1724	27.5804	37.9638	26.3235	38.3005	48.0886	35.7513	37.3522
ENSMUSG00000081603.2	Gm14681	267.915	0.266139	0.115421	2.3058	0.0211216	0.999836	292.614	243.216	238.215	242.373	238.256	254.022	269.471	326.419	307.291	267.276
ENSMUSG00000084974.2	Gm15567	46.7689	0.265968	0.250021	1.06378	0.287428	0.999836	51.6338	41.904	42.5211	47.6389	36.6547	40.8014	54.715	67.0326	38.3049	46.4827
ENSMUSG00000055093.11	Rps27a-ps3	192.965	0.265909	0.23802	1.11717	0.263923	0.999836	211.057	174.873	144.475	184.705	157.092	213.22	236.642	297.275	161.732	148.579
ENSMUSG00000020131.15	Pcsk4	83.4515	0.265805	0.283351	0.938077	0.348205	0.999836	91.3398	75.5631	79.7271	83.577	104.728	34.2206	101.223	87.4338	96.1879	80.5147
ENSMUSG00000102148.2	Gm38059	30.8671	0.26578	0.303855	0.874695	0.38174	0.999836	33.3495	28.3847	23.6765	24.2373	34.0365	31.5882	45.1399	21.8584	33.1976	33.2019
ENSMUSG00000119127.1	U6	36.5562	0.265523	0.332593	0.798343	0.424672	0.999836	40.2387	32.8737	41.5548	24.2373	19.6365	46.0661	39.6684	52.4603	30.6439	38.1822
ENSMUSG00000108648.2	Gm44674	37.2323	0.265495	0.276457	0.960347	0.336881	0.999836	40.8481	33.6164	31.8909	43.46	20.9456	38.1691	36.9326	46.6314	39.1561	40.6724
ENSMUSG00000086228.4	Ubap1l	60.6504	0.265332	0.230076	1.15324	0.248813	0.999836	65.4173	55.8835	45.9035	56.8324	53.673	67.125	61.5544	49.5458	80.0147	70.5541
ENSMUSG00000107086.2	Gm43808	57.8852	0.265076	0.207003	1.28054	0.200355	0.999836	63.6225	52.148	58.9498	55.1608	52.3639	42.1176	65.658	61.2037	58.7342	68.894
ENSMUSG00000119598.1	U6	19.1716	0.264933	0.477249	0.555125	0.578809	0.999836	21.0275	17.3156	18.8446	15.0439	30.1092	5.2647	16.4145	30.6018	22.983	14.1108
ENSMUSG00000052713.10	Zfp608	808.097	0.264916	0.128236	2.06585	0.0388428	0.999836	883.078	733.115	735.906	822.398	717.385	656.772	842.611	1008.4	952.516	728.783
ENSMUSG00000085754.8	Gm15886	54.2785	0.264831	0.229305	1.15493	0.248119	0.999836	59.5369	49.02	45.4203	53.4893	41.8911	55.2794	73.8653	62.6609	47.6683	53.9531
ENSMUSG00000082165.2	Gm7091	26.0014	0.264718	0.347219	0.762395	0.445824	0.999836	28.6327	23.3701	30.4413	27.5804	14.4001	21.0588	30.0933	20.4012	38.3049	25.7315
ENSMUSG00002076773.1	7SK	22.1023	0.264609	0.327736	0.807384	0.419445	0.999836	24.2565	19.9481	23.6765	16.7154	15.7092	23.6912	20.5181	27.6874	27.2391	21.5813
ENSMUSG00000001227.13	Sema6b	919.701	0.264364	0.171168	1.54447	0.122475	0.999836	1002.86	836.538	681.788	921.018	839.131	904.213	1123.03	753.388	1241.08	893.962
ENSMUSG00000082272.2	Gm11675	42.8825	0.264166	0.26071	1.01326	0.310936	0.999836	46.4432	39.3218	41.5548	31.7593	48.4366	35.5367	36.9326	42.2597	46.8171	59.7635
ENSMUSG00000072980.4	Oip5	244.138	0.263872	0.167494	1.57541	0.115162	0.999836	266.021	222.255	168.152	236.523	244.801	239.544	273.575	313.304	230.681	246.524
ENSMUSG00000036907.12	C1ql2	244.222	0.263817	0.218868	1.20537	0.228061	0.999836	267.461	220.983	330.988	190.556	162.328	200.059	264	259.387	245.151	301.308
ENSMUSG00000109651.2	Gm45463	16.764	0.263714	0.444768	0.592925	0.553231	0.999836	18.0127	15.5153	11.1135	14.2081	20.9456	15.7941	25.9896	7.28615	23.8342	14.9409
ENSMUSG00000074505.7	Fat3	106.218	0.26366	0.192092	1.37257	0.169885	0.999836	115.565	96.8723	88.4246	94.442	129.601	75.022	116.269	115.121	104.7	126.167
ENSMUSG00000119803.1	mmu-mir-669k	54.7312	0.263612	0.254604	1.03538	0.300491	0.999836	60.2416	49.2207	57.5002	40.9527	52.3639	46.0661	53.3471	85.9766	48.5196	53.1231
ENSMUSG00000075279.6	Mrpl23-ps1	25.9932	0.263478	0.30367	0.867644	0.385589	0.999836	28.4488	23.5376	28.5085	18.3869	23.5638	23.6912	30.0933	24.7729	33.1976	25.7315
ENSMUSG00000032313.12	Tmem266	149.673	0.263434	0.164061	1.6057	0.108339	0.999836	164.004	135.343	142.059	153.782	109.964	135.566	140.891	193.812	170.244	151.069
ENSMUSG00000021966.8	Prss52	19.7955	0.263429	0.403623	0.652659	0.513976	0.999836	21.5077	18.0834	19.811	18.3869	15.7092	18.4265	9.57513	23.3157	34.0488	19.0911
ENSMUSG00000105217.2	Gm42873	42.5921	0.263396	0.267857	0.983345	0.325438	0.999836	46.8237	38.3605	44.9371	28.4162	36.6547	43.4338	60.1865	48.0886	40.0074	39.0123
ENSMUSG00000104200.2	Gm37399	57.5118	0.263304	0.250264	1.05211	0.29275	0.999836	63.5283	51.4954	63.7817	56.8324	34.0365	51.3308	61.5544	77.2332	64.6928	50.633
ENSMUSG00000083856.2	Gm13886	18.7815	0.263239	0.360313	0.730584	0.465033	0.999836	20.3583	17.2047	17.8782	14.2081	22.2547	14.4779	23.2539	14.5723	17.8756	25.7315
ENSMUSG00000022847.16	Thpo	138.854	0.263206	0.299568	0.878619	0.379608	0.999836	151.024	126.684	64.2649	117.008	175.419	150.044	203.813	153.009	130.237	117.037
ENSMUSG00000115144.2	Gm7968	37.199	0.263203	0.259095	1.01585	0.309699	0.999836	40.3228	34.0752	30.4413	37.6096	35.3456	32.9044	46.5078	29.1446	39.1561	46.4827
ENSMUSG00000119104.1	SNORD62	26.2205	0.263195	0.28791	0.914156	0.360635	0.999836	28.4381	24.0029	23.6765	25.0731	22.2547	25.0073	27.3575	23.3157	33.1976	29.8817
ENSMUSG00000061991.3	H2ac10	181.108	0.263113	0.262827	1.00109	0.316784	0.999836	197.793	164.423	154.622	198.913	221.237	82.9191	188.767	227.328	162.583	212.492
ENSMUSG00000084274.3	Ptma-ps2	176.37	0.262906	0.156107	1.68414	0.0921543	0.999836	192.772	159.967	185.547	144.588	163.637	146.095	220.228	157.381	201.739	191.741
ENSMUSG00000022617.16	Chkb	17.0203	0.262661	0.384576	0.68299	0.494613	0.999836	18.7363	15.3042	20.7774	14.2081	17.0183	9.21323	19.1503	14.5723	22.1317	19.0911
ENSMUSG00000065611.3	Mir23a	23.795	0.262538	0.350282	0.749503	0.453554	0.999836	26.0147	21.5754	19.3278	27.5804	17.0183	22.375	30.0933	23.3157	34.0488	16.601
ENSMUSG00000107422.2	Gm44129	162.5	0.262446	0.2383	1.10133	0.270754	0.999836	176.794	148.206	118.383	164.647	151.855	157.941	239.378	102.006	189.822	175.97
ENSMUSG00000074529.11	Zfp972	44.8802	0.262392	0.242965	1.07996	0.280161	0.999836	49.4332	40.3273	45.4203	47.6389	35.3456	32.9044	41.0363	58.2892	51.9244	46.4827
ENSMUSG00000117571.2	4933433H22Rik	17.6262	0.262326	0.4313	0.608221	0.543041	0.999836	19.5129	15.7394	23.1933	10.865	10.4728	18.4265	21.886	21.8584	11.0659	23.2414
ENSMUSG00000112099.2	Gm8960	36.2683	0.26223	0.286558	0.915103	0.360137	0.999836	38.901	33.6356	23.6765	33.4308	40.582	36.8529	38.3005	30.6018	48.5196	38.1822
ENSMUSG00000117438.2	Rpsa-ps7	199.582	0.262098	0.127326	2.05848	0.0395438	0.999836	217.064	182.1	178.299	172.169	208.146	169.787	206.549	214.213	237.49	210.002
ENSMUSG00002076116.1	ENSMUSG00002076116	45.1544	0.261802	0.239562	1.09284	0.274466	0.999836	49.7273	40.5816	46.8699	39.2812	30.1092	46.0661	51.9793	55.3747	43.4122	48.1428
ENSMUSG00000034910.6	Pygo1	61.083	0.261656	0.39187	0.667711	0.504318	0.999836	66.3732	55.7927	38.1724	43.46	112.582	28.9559	86.1762	64.1181	59.5854	55.6132
ENSMUSG00002076075.1	ENSMUSG00002076075	59.1363	0.261545	0.242768	1.07735	0.281325	0.999836	64.7701	53.5026	56.5338	48.4747	44.5093	64.4926	51.9793	90.3482	55.3293	61.4236
ENSMUSG00000084904.2	Gm14827	60.5869	0.261517	0.278241	0.939891	0.347273	0.999836	66.3904	54.7833	72.4792	37.6096	36.6547	72.3897	72.4974	67.0326	61.2879	64.7438
ENSMUSG00000027985.15	Lef1	112.125	0.261513	0.246874	1.0593	0.289463	0.999836	121.781	102.47	72.9624	111.157	115.201	110.559	168.249	81.6049	128.534	108.736
ENSMUSG00000091989.2	Ndufab1-ps	42.4743	0.261309	0.260746	1.00216	0.316268	0.999836	46.4397	38.5089	41.5548	35.1023	51.0548	26.3235	42.4041	52.4603	50.222	40.6724
ENSMUSG00000028919.12	Arhgef19	296.504	0.261204	0.145052	1.80076	0.071741	0.999836	322.385	270.623	232.9	259.089	328.583	261.919	277.679	365.765	313.249	332.849
ENSMUSG00000035385.6	Ccl2	53.0746	0.261193	0.279961	0.932962	0.35084	0.999836	57.665	48.4843	51.7018	26.7446	61.5276	53.9632	57.4508	61.2037	64.6928	47.3128
ENSMUSG00000069806.6	Cacng7	30.3066	0.261173	0.331104	0.788793	0.430233	0.999836	33.0731	27.54	26.0925	25.0731	43.2002	15.7941	36.9326	36.4307	33.1976	25.7315
ENSMUSG00000084493.3	Gm22106	43.4649	0.261125	0.31003	0.842259	0.399643	0.999836	48.0714	38.8584	60.8825	36.7739	24.8729	32.9044	41.0363	55.3747	50.222	45.6527
ENSMUSG00000045690.9	Wdr89	220.084	0.260998	0.157398	1.6582	0.0972765	0.999836	240.632	199.537	222.27	184.705	193.746	197.426	202.446	301.647	210.251	248.184
ENSMUSG00000109337.2	Gm45047	38.9724	0.260688	0.314021	0.83016	0.406448	0.999836	42.9407	35.004	51.2186	28.4162	30.1092	30.272	31.4611	53.9175	35.7513	50.633
ENSMUSG00000106927.2	Gm43598	19.9631	0.260683	0.367185	0.70995	0.477735	0.999836	21.9346	17.9917	20.2942	17.5512	18.3274	15.7941	20.5181	26.2301	12.7683	28.2216
ENSMUSG00000000295.14	Hddc2	179.867	0.260507	0.142388	1.82956	0.0673164	0.999836	195.196	164.537	137.711	180.526	180.655	159.257	188.767	190.897	208.549	192.571
ENSMUSG00000102293.2	Gm37541	19.3716	0.260443	0.412095	0.631998	0.527388	0.999836	21.1522	17.591	16.4286	15.8796	20.9456	17.1103	36.9326	13.1151	21.2805	13.2808
ENSMUSG00000110270.2	Gm45607	19.6323	0.260345	0.387828	0.671291	0.502035	0.999836	21.4485	17.8161	23.1933	10.0292	23.5638	14.4779	16.4145	24.7729	24.6854	19.9212
ENSMUSG00000085771.2	C230066G23Rik	95.1375	0.260185	0.244765	1.063	0.287782	0.999836	104.471	85.8045	95.1894	122.022	64.1458	61.8603	94.3834	122.407	108.956	92.1354
ENSMUSG00000118449.2	Gm3625	23.6053	0.26014	0.348119	0.747274	0.454898	0.999836	26.2013	21.0093	30.4413	23.4016	14.4001	15.7941	23.2539	27.6874	29.7927	24.0714
ENSMUSG00000052549.5	Arl13a	19.4608	0.260009	0.347917	0.747332	0.454863	0.999836	21.0191	17.9025	18.8446	13.3723	17.0183	22.375	21.886	16.0295	20.4293	25.7315
ENSMUSG00000084132.3	Gm15982	26.4139	0.259987	0.290576	0.89473	0.370931	0.999836	28.9309	23.8969	27.5421	23.4016	19.6365	25.0073	25.9896	29.1446	33.1976	27.3916
ENSMUSG00000106832.2	Gm42632	28.6992	0.259966	0.307115	0.846479	0.397285	0.999836	31.1789	26.2194	18.8446	30.9235	31.4183	23.6912	34.1969	34.9735	30.6439	24.9015
ENSMUSG00000108389.2	Gm45206	49.3768	0.25995	0.255168	1.01874	0.308326	0.999836	54.4217	44.3319	49.2859	58.5039	40.582	28.9559	58.8186	55.3747	56.1805	47.3128
ENSMUSG00000108183.2	Gm44227	18.7126	0.259894	0.35448	0.733169	0.463456	0.999836	20.3715	17.0537	16.9118	15.8796	20.9456	14.4779	19.1503	21.8584	25.5366	14.9409
ENSMUSG00000051517.15	Arhgef39	335.106	0.259881	0.154373	1.68346	0.0922861	0.999836	366.156	304.055	330.505	335.98	322.038	227.698	322.819	429.883	356.661	355.261
ENSMUSG00000073529.10	F830208F22Rik	20.4486	0.259876	0.357478	0.72697	0.467244	0.999836	22.3384	18.5588	21.2606	17.5512	20.9456	14.4779	24.6218	17.4868	30.6439	16.601
ENSMUSG00000089952.2	4933413C19Rik	43.6442	0.259856	0.273671	0.949517	0.342358	0.999836	47.9285	39.3599	48.3195	43.46	27.491	38.1691	50.6114	40.8024	61.2879	39.0123
ENSMUSG00000105095.2	8430422M14Rik	26.2556	0.25978	0.377715	0.687768	0.491599	0.999836	28.2746	24.2367	23.1933	13.3723	30.1092	30.272	35.5648	16.0295	36.6025	24.9015
ENSMUSG00000100768.2	Gm29055	40.7426	0.259775	0.323012	0.804226	0.421266	0.999836	45.0603	36.4249	45.9035	45.9673	24.8729	28.9559	67.0259	39.3452	33.1976	40.6724
ENSMUSG00000041556.9	Fbxo2	38.3503	0.259601	0.302312	0.85872	0.390495	0.999836	41.4363	35.2644	25.1261	47.6389	27.491	40.8014	31.4611	39.3452	45.9659	48.9729
ENSMUSG00000097111.2	Peak1os	18.5941	0.259554	0.349297	0.743076	0.457435	0.999836	20.3894	16.7988	18.8446	14.2081	14.4001	19.7426	23.2539	20.4012	22.1317	15.7709
ENSMUSG00000105801.2	C430019N01Rik	62.2519	0.259323	0.260363	0.996005	0.319248	0.999836	67.7625	56.7414	51.7018	61.0112	47.1275	67.125	86.1762	52.4603	84.2708	48.1428
ENSMUSG00000110619.2	Gm7850	17.9715	0.259232	0.382432	0.67785	0.497867	0.999836	19.6516	16.2914	20.7774	14.2081	17.0183	13.1618	12.3109	21.8584	17.8756	26.5615
ENSMUSG00000029633.10	Gm5578	42.4173	0.259226	0.253793	1.02141	0.307061	0.999836	45.9059	38.9287	33.8236	41.7885	34.0365	46.0661	35.5648	49.5458	56.1805	42.3325
ENSMUSG00000060206.12	Zfp462	1450.7	0.259045	0.193915	1.33587	0.181592	0.999836	1579.9	1321.49	941.747	1308.82	1894.26	1141.12	1655.13	1697.67	1577.31	1389.5
ENSMUSG00000100833.2	Gm28988	75.319	0.259039	0.229974	1.12638	0.260005	0.999836	82.0981	68.5399	51.7018	79.3981	74.6186	68.4411	87.544	102.006	75.7586	63.0837
ENSMUSG00000113510.2	Gm7239	20.9222	0.258909	0.445921	0.580617	0.561499	0.999836	22.3536	19.4908	13.0463	15.0439	26.1819	23.6912	9.57513	23.3157	36.6025	19.9212
ENSMUSG00000017740.18	Slc12a5	123.688	0.258843	0.177563	1.45775	0.144909	0.999836	134.731	112.645	104.37	115.336	142.692	88.1838	154.57	129.693	126.832	127.827
ENSMUSG00002076532.1	7SK	57.9758	0.258804	0.245926	1.05236	0.292634	0.999836	63.5218	52.4297	68.6137	51.8177	39.2729	50.0147	53.3471	59.7464	62.1391	78.8546
ENSMUSG00000047692.7	4930533K18Rik	24.5481	0.258685	0.361216	0.716149	0.473899	0.999836	27.0085	22.0877	30.9245	25.9089	13.091	18.4265	25.9896	18.944	34.0488	29.0517
ENSMUSG00000099382.2	Gm28631	26.7589	0.258653	0.336355	0.768986	0.441901	0.999836	29.5697	23.9481	34.3068	23.4016	15.7092	22.375	21.886	34.9735	33.1976	28.2216
ENSMUSG00000110773.2	Gm39326	261.462	0.258615	0.127494	2.02845	0.0425142	0.999836	284.434	238.49	218.887	278.311	234.328	222.434	284.518	256.472	297.927	298.817
ENSMUSG00000034911.9	Ushbp1	893.744	0.25854	0.19448	1.32939	0.18372	0.999836	972.883	814.606	623.804	917.675	853.532	863.411	1214.67	651.382	1074.24	951.236
ENSMUSG00002075541.1	ENSMUSG00002075541	56.2726	0.258373	0.261616	0.987601	0.323348	0.999836	62.0527	50.4924	58.9498	48.4747	40.582	53.9632	72.4974	81.6049	45.9659	48.1428
ENSMUSG00002075178.1	ENSMUSG00002075178	73.7624	0.258345	0.214552	1.20411	0.228546	0.999836	80.4358	67.089	71.5128	57.6681	62.8367	76.3382	62.9223	100.549	89.3781	68.894
ENSMUSG00000038292.15	Kash5	843.527	0.258238	0.625143	0.413085	0.679544	0.999836	918.845	768.209	340.169	752.193	555.057	1425.42	1123.03	1707.87	480.088	364.391
ENSMUSG00000066475.7	Gm10268	66.4609	0.25822	0.218026	1.18435	0.236273	0.999836	71.8671	61.0548	56.5338	64.3543	72.0004	51.3308	58.8186	64.1181	74.0562	90.4753
ENSMUSG00000097685.3	Gm26646	23.9844	0.258164	0.399397	0.646385	0.51803	0.999836	26.2168	21.752	26.0925	26.7446	9.16368	25.0073	21.886	21.8584	21.2805	39.8423
ENSMUSG00000025738.9	Fbxl16	54.6933	0.258114	0.225454	1.14486	0.252266	0.999836	60.103	49.2836	59.9162	49.3104	51.0548	36.8529	62.9223	58.2892	53.6269	65.5738
ENSMUSG00000012889.9	Podnl1	30.3081	0.257819	0.312177	0.825875	0.408875	0.999836	32.9121	27.7041	27.5421	24.2373	35.3456	23.6912	46.5078	20.4012	33.1976	31.5418
ENSMUSG00000118383.2	Gm50321	19.8667	0.257511	0.375982	0.684902	0.493406	0.999836	21.6177	18.1156	13.0463	20.0585	23.5638	15.7941	30.0933	21.8584	19.5781	14.9409
ENSMUSG00000038135.5	Crygn	33.2192	0.257265	0.283651	0.906979	0.364418	0.999836	35.6244	30.814	28.0253	21.73	37.9638	35.5367	31.4611	32.0591	38.3049	40.6724
ENSMUSG00000085487.2	Gm15654	16.6146	0.257248	0.510562	0.503853	0.614364	0.999836	18.0424	15.1867	16.4286	7.52193	10.4728	26.3235	31.4611	8.74338	17.0244	14.9409
ENSMUSG00000117486.2	Gm30938	18.3268	0.257159	0.380316	0.676171	0.498932	0.999836	20.1476	16.5059	22.227	17.5512	14.4001	11.8456	20.5181	14.5723	27.2391	18.2611
ENSMUSG00000085110.2	Gm13920	18.2157	0.257149	0.345773	0.743693	0.457062	0.999836	19.9308	16.5007	19.811	13.3723	15.7092	17.1103	21.886	17.4868	20.4293	19.9212
ENSMUSG00000089759.8	3632454L22Rik	552.407	0.257006	0.212944	1.20691	0.227465	0.999836	601.458	503.356	489.476	524.028	312.874	687.044	534.839	654.296	694.596	522.1
ENSMUSG00000112918.2	Gm18120	39.3146	0.256914	0.285893	0.898636	0.368846	0.999836	42.7638	35.8655	27.0589	37.6096	32.7274	46.0661	47.8756	52.4603	40.0074	30.7118
ENSMUSG00000028590.7	Pramel13os	56.0409	0.256893	0.221214	1.16129	0.245525	0.999836	61.5529	50.5289	52.6682	50.982	45.8184	52.647	60.1865	80.1476	51.9244	53.9531
ENSMUSG00000020811.17	Wscd1	184.303	0.256861	0.136549	1.88109	0.05996	0.999836	200.515	168.092	154.622	173.84	172.801	171.103	231.171	187.983	177.054	205.852
ENSMUSG00000013707.4	Tnfaip8l2	37.0302	0.256792	0.325778	0.788242	0.430555	0.999836	40.3501	33.7104	28.5085	36.7739	36.6547	32.9044	67.0259	26.2301	36.6025	31.5418
ENSMUSG00000018752.20	Tnfsfm13	19.5016	0.256667	0.328786	0.78065	0.435008	0.999836	21.2194	17.7838	19.811	15.8796	17.0183	18.4265	20.5181	18.944	23.8342	21.5813
ENSMUSG00000046580.11	Gm7862	82.0226	0.256506	0.182818	1.40307	0.160597	0.999836	89.5527	74.4925	80.6935	70.2047	62.8367	84.2352	77.9689	102.006	91.0806	87.1551
ENSMUSG00000030513.15	Pcsk6	4531.1	0.256484	0.150835	1.70042	0.0890512	0.999836	4932.84	4129.37	4136.15	4525.69	3034.49	4821.15	4211.69	5133.82	5450.36	4935.47
ENSMUSG00000073433.12	Arhgdig	41.1178	0.256454	0.260449	0.984663	0.32479	0.999836	44.785	37.4505	35.2732	38.4454	47.1275	28.9559	39.6684	53.9175	35.7513	49.8029
ENSMUSG00000106654.2	Gm2623	42.2072	0.256295	0.248199	1.03262	0.301783	0.999836	46.4924	37.9219	45.9035	40.117	26.1819	39.4853	46.5078	49.5458	44.2635	45.6527
ENSMUSG00000097612.2	Gm26509	17.2213	0.256196	0.392942	0.651995	0.514404	0.999836	18.5303	15.9122	12.0799	20.0585	14.4001	17.1103	10.943	20.4012	17.8756	24.9015
ENSMUSG00000107395.2	Gm44331	27.6597	0.256043	0.340744	0.751422	0.452399	0.999836	29.8392	25.4803	17.8782	36.7739	20.9456	26.3235	21.886	27.6874	35.7513	34.032
ENSMUSG00000117797.2	2900057B20Rik	193.276	0.255978	0.164456	1.55652	0.119585	0.999836	210.474	176.078	169.118	187.212	149.237	198.743	244.85	189.44	235.788	171.82
ENSMUSG00000113029.2	Gm40578	36.1033	0.255819	0.274626	0.931518	0.351586	0.999836	39.5865	32.6201	30.4413	40.9527	26.1819	32.9044	50.6114	37.888	38.3049	31.5418
ENSMUSG00000050855.17	Zfp940	113.439	0.255568	0.166689	1.5332	0.125226	0.999836	124.048	102.831	100.021	126.201	89.0186	96.0808	125.845	132.608	114.064	123.677
ENSMUSG00000050394.15	Armcx6	41.6329	0.255512	0.325262	0.785558	0.432127	0.999836	45.1654	38.1004	27.0589	40.117	60.2185	25.0073	58.8186	43.7169	37.4537	40.6724
ENSMUSG00000066000.13	Zfp979	86.5571	0.255474	0.25027	1.02079	0.307353	0.999836	93.7608	79.3533	59.433	79.3981	77.2367	101.346	127.212	68.4898	102.146	77.1945
ENSMUSG00000102319.2	Gm37626	50.6477	0.255212	0.338969	0.752908	0.451505	0.999836	54.5175	46.7779	28.9917	40.117	83.7822	34.2206	50.6114	48.0886	60.4366	58.9334
ENSMUSG00000090777.3	Ccdc188	45.5632	0.25483	0.257906	0.988072	0.323118	0.999836	49.8499	41.2765	50.7355	43.46	30.1092	40.8014	36.9326	52.4603	51.0732	58.9334
ENSMUSG00000019235.10	Rps6kl1	126.233	0.254814	0.251067	1.01493	0.31014	0.999836	136.956	115.509	92.2902	115.336	171.492	82.9191	173.72	103.463	135.344	135.298
ENSMUSG00000117813.2	Gm5823	45.0962	0.254758	0.290941	0.875634	0.381229	0.999836	48.3445	41.848	29.9581	37.6096	37.9638	61.8603	43.772	39.3452	61.2879	48.9729
ENSMUSG00000046618.8	Olfml2a	482.119	0.254617	0.288845	0.881498	0.378049	0.999836	524.069	440.169	326.156	490.597	445.093	498.831	724.974	225.871	599.259	546.172
ENSMUSG00000110580.2	D830024N08Rik	116.65	0.254612	0.156731	1.62451	0.104266	0.999836	127.295	106.005	114.517	117.844	92.9459	98.7132	116.269	123.865	137.898	131.148
ENSMUSG00000041460.17	Cacna2d4	25.2434	0.254593	0.571828	0.445227	0.656156	0.999836	27.0829	23.4039	21.2606	15.8796	22.2547	34.2206	9.57513	7.28615	40.0074	51.463
ENSMUSG00000081077.2	Gm13899	51.0366	0.254552	0.228776	1.11267	0.265851	0.999836	55.9369	46.1363	47.3531	51.8177	32.7274	52.647	62.9223	58.2892	51.0732	51.463
ENSMUSG00000109899.2	Gm6012	17.6082	0.254431	0.439067	0.579481	0.562265	0.999836	19.3153	15.9012	20.7774	10.0292	19.6365	13.1618	32.829	11.6578	16.1732	16.601
ENSMUSG00000095217.2	H2bc15	2889.88	0.254405	0.167007	1.52331	0.12768	0.999836	3144.43	2635.33	2428.05	2931.88	3241.33	1940.04	3332.14	3548.35	2594.52	3102.72
ENSMUSG00000114642.2	Gm5461	55.6098	0.254263	0.205331	1.23831	0.215603	0.999836	60.1612	51.0585	49.2859	45.9673	48.4366	60.5441	60.1865	56.832	64.6928	58.9334
ENSMUSG00000113477.2	Gm45965	21.7169	0.25412	0.360244	0.705412	0.480554	0.999836	24.2026	19.2313	25.1261	24.2373	14.4001	13.1618	27.3575	29.1446	18.7268	21.5813
ENSMUSG00002076172.1	ENSMUSG00002076172	88.1357	0.25391	0.21613	1.1748	0.240073	0.999836	96.1526	80.1189	84.0759	73.5478	65.4549	97.397	95.7513	113.664	68.9489	106.246
ENSMUSG00000103133.2	Gm37303	130.487	0.253866	0.228965	1.10875	0.267538	0.999836	142.354	118.62	120.799	127.873	106.037	119.772	125.845	186.525	89.3781	167.67
ENSMUSG00000043903.5	Zfp469	6641.8	0.253758	0.175989	1.4419	0.149331	0.999836	7223.81	6059.79	4408.19	6399.49	6345.2	7086.29	9214.01	6430.76	7291.55	5958.92
ENSMUSG00000068243.7	Gm7079	50.7861	0.253662	0.235709	1.07616	0.281855	0.999836	54.7017	46.8704	40.1052	38.4454	57.6003	51.3308	45.1399	62.6609	57.883	53.1231
ENSMUSG00000024524.18	Gnal	98.2492	0.25347	0.170103	1.4901	0.136198	0.999836	106.508	89.9904	86.9751	91.9347	107.346	73.7058	103.959	97.6344	113.212	111.226
ENSMUSG00000037593.13	Rskr	63.662	0.253444	0.220984	1.14689	0.251427	0.999836	68.6271	58.6969	52.185	61.847	61.5276	59.2279	72.4974	46.6314	73.205	82.1748
ENSMUSG00000057766.15	Ankrd29	105.193	0.253323	0.21186	1.19571	0.23181	0.999836	114.743	95.6435	115.484	97.7851	89.0186	80.2867	86.1762	120.95	147.261	104.586
ENSMUSG00000086837.2	Gm16618	66.2014	0.253294	0.221735	1.14233	0.253318	0.999836	71.858	60.5447	58.9498	58.5039	57.6003	67.125	54.715	85.9766	59.5854	87.1551
ENSMUSG00000028637.17	Ccdc30	17.7442	0.253263	0.393151	0.644187	0.519454	0.999836	19.144	16.3444	18.8446	15.0439	18.3274	13.1618	12.3109	14.5723	28.9415	20.7512
ENSMUSG00000088379.3	Gm25185	22.0757	0.253206	0.382688	0.661653	0.508194	0.999836	24.4886	19.6629	21.2606	25.9089	19.6365	11.8456	31.4611	32.0591	16.1732	18.2611
ENSMUSG00000071656.8	Lrrn4cl	122.542	0.252845	0.27292	0.926444	0.354215	0.999836	133.419	111.665	93.7398	99.4566	103.419	150.044	160.041	180.696	114.915	78.0246
ENSMUSG00000107853.2	Gm18584	30.9655	0.252643	0.391966	0.644551	0.519218	0.999836	33.2052	28.7259	22.7102	20.0585	47.1275	25.0073	36.9326	17.4868	48.5196	29.8817
ENSMUSG00000026354.9	Lct	43.6682	0.252615	0.271344	0.930978	0.351865	0.999836	47.3529	39.9835	42.5211	42.6243	43.2002	31.5882	50.6114	30.6018	45.1147	63.0837
ENSMUSG00000091881.2	Gm17146	61.4685	0.252595	0.237266	1.06461	0.287054	0.999836	67.4189	55.5182	74.8952	52.6535	44.5093	50.0147	54.715	72.8615	73.205	68.894
ENSMUSG00000109905.2	Gm7380	61.1672	0.252555	0.220651	1.14459	0.25238	0.999836	66.1164	56.2181	58.9498	45.1316	54.9821	65.8088	64.2901	55.3747	81.7172	63.0837
ENSMUSG00000106391.2	Gm42690	32.551	0.252159	0.343811	0.733425	0.463299	0.999836	35.4637	29.6383	41.0716	27.5804	20.9456	28.9559	34.1969	20.4012	37.4537	49.8029
ENSMUSG00000086446.2	Prkag2os1	95.2435	0.252155	0.213872	1.179	0.238398	0.999836	103.137	87.3504	65.7145	101.128	72.0004	110.559	117.637	93.2627	97.8903	103.756
ENSMUSG00000106310.2	Gm43523	161.478	0.252062	0.204739	1.23114	0.218272	0.999836	176.148	146.808	136.744	183.869	104.728	161.89	214.756	183.611	164.286	141.938
ENSMUSG00000105293.2	Gm42843	43.5233	0.251848	0.234656	1.07327	0.283151	0.999836	47.4724	39.5741	39.622	45.1316	30.1092	43.4338	51.9793	43.7169	49.3708	44.8226
ENSMUSG00000112592.2	Gm19972	480.753	0.251808	0.139564	1.80425	0.0711925	0.999836	524.151	437.356	548.426	427.914	396.657	376.426	499.275	556.662	492.005	548.662
ENSMUSG00000029557.8	Mrm2	261.402	0.251743	0.145614	1.72884	0.0838381	0.999836	284.45	238.354	235.799	246.552	267.056	204.007	250.321	333.706	305.588	248.184
ENSMUSG00000114147.2	Gm18939	211.305	0.251693	0.173361	1.45184	0.146546	0.999836	228.548	194.062	154.622	198.913	202.91	219.801	254.425	170.496	248.556	240.714
ENSMUSG00000106837.2	D630030B08Rik	136.679	0.251557	0.243611	1.03262	0.301783	0.999836	148.328	125.029	140.61	115.336	117.819	126.353	173.72	77.2332	182.161	160.199
ENSMUSG00000091825.2	Gm5778	28.2693	0.251543	0.348416	0.721962	0.470318	0.999836	30.3086	26.23	17.8782	20.0585	26.1819	40.8014	28.7254	33.5163	35.7513	23.2414
ENSMUSG00000000037.18	Scml2	21.9356	0.251379	0.410749	0.612003	0.540536	0.999836	23.6585	20.2128	14.0126	11.7008	26.1819	28.9559	28.7254	30.6018	17.8756	17.431
ENSMUSG00000078868.4	Gm14412	77.8569	0.251249	0.231086	1.08726	0.276924	0.999836	84.9441	70.7697	78.2776	55.1608	74.6186	75.022	71.1295	118.036	81.7172	68.894
ENSMUSG00000113094.2	Gm47447	116.233	0.251097	0.159302	1.57624	0.114971	0.999836	127.286	105.181	113.068	109.486	106.037	92.1323	129.948	147.18	117.468	114.547
ENSMUSG00000007034.16	Slc44a4	771.694	0.250865	0.169624	1.47895	0.139154	0.999836	838.12	705.269	549.876	766.401	898.041	606.757	958.881	797.105	880.162	716.332
ENSMUSG00000112067.2	Gm48015	21.4677	0.250739	0.382166	0.656098	0.511761	0.999836	23.133	19.8023	16.4286	23.4016	19.6365	19.7426	12.3109	26.2301	34.9	19.0911
ENSMUSG00000028132.16	Tlcd4	74.4622	0.250683	0.367111	0.682854	0.494699	0.999836	80.5238	68.4005	40.1052	64.3543	119.128	50.0147	108.062	58.2892	54.4781	101.266
ENSMUSG00000063320.12	1190007I07Rik	132.621	0.250609	0.154337	1.62377	0.104424	0.999836	143.838	121.405	113.551	116.172	140.073	115.823	151.834	145.723	122.576	155.219
ENSMUSG00000091021.2	Gm17300	27.895	0.250455	0.285496	0.877262	0.380344	0.999836	29.9396	25.8504	22.7102	24.2373	26.1819	30.272	28.7254	26.2301	35.7513	29.0517
ENSMUSG00000085720.9	Gm7854	20.9979	0.250343	0.365783	0.684404	0.49372	0.999836	22.7619	19.2338	14.4958	21.73	17.0183	23.6912	16.4145	33.5163	17.8756	23.2414
ENSMUSG00000006720.17	Zfp184	104.089	0.250175	0.19003	1.3165	0.188006	0.999836	113.809	94.3687	110.168	101.964	91.6368	73.7058	91.6477	134.065	117.468	112.057
ENSMUSG00000113959.2	Gm46339	140.55	0.250159	0.190046	1.31631	0.188072	0.999836	153.678	127.423	140.126	125.365	112.582	131.618	150.466	206.927	133.642	123.677
ENSMUSG00000082693.4	Gm15190	110.652	0.249961	0.197269	1.26711	0.205118	0.999836	121.057	100.248	122.731	85.2485	86.4004	106.61	116.269	150.095	115.766	102.096
ENSMUSG00000034881.9	Tbxa2r	74.4729	0.249871	0.331759	0.75317	0.451348	0.999836	80.6738	68.2719	48.8027	73.5478	115.201	35.5367	98.487	68.4898	86.8245	68.894
ENSMUSG00000086308.2	G630016G05Rik	29.5832	0.249842	0.311593	0.801824	0.422655	0.999836	32.3514	26.8151	33.8236	30.0877	15.7092	27.6397	30.0933	26.2301	34.9	38.1822
ENSMUSG00000057829.6	Gm5278	27.928	0.249748	0.453244	0.551023	0.581618	0.999836	30.1554	25.7006	15.9454	34.2666	10.4728	42.1176	31.4611	23.3157	44.2635	21.5813
ENSMUSG00000039579.16	Grin3a	88.7509	0.249627	0.201099	1.24131	0.21449	0.999836	96.019	81.4827	74.412	86.0843	74.6186	90.8161	116.269	67.0326	96.1879	104.586
ENSMUSG00000014243.6	Zswim7	516.201	0.249352	0.123186	2.02419	0.0429502	0.999836	561.432	470.97	501.556	547.429	405.82	429.073	529.368	533.346	608.623	574.394
ENSMUSG00000119873.1	U2	78.5835	0.249306	0.228638	1.0904	0.275539	0.999836	85.3221	71.8449	77.3112	57.6681	51.0548	101.346	83.4404	88.891	85.122	83.8349
ENSMUSG00000119078.1	U6	17.1574	0.249269	0.361267	0.689986	0.490203	0.999836	18.5701	15.7446	16.9118	15.8796	15.7092	14.4779	17.7824	14.5723	17.0244	24.9015
ENSMUSG00000024957.10	Kcnk4	20.3458	0.249101	0.326926	0.76195	0.44609	0.999836	22.0105	18.6811	20.2942	15.0439	18.3274	21.0588	19.1503	21.8584	22.1317	24.9015
ENSMUSG00000031736.12	Crnde	25.6768	0.249067	0.370433	0.672369	0.501349	0.999836	27.5659	23.7877	11.5967	28.4162	26.1819	28.9559	32.829	26.2301	22.983	28.2216
ENSMUSG00000032750.14	Gab3	30.922	0.249062	0.376103	0.662218	0.507832	0.999836	33.2878	28.5562	18.3614	25.0731	52.3639	18.4265	38.3005	33.5163	29.7927	31.5418
ENSMUSG00000064360.1	mt-Nd3	92.0839	0.248794	0.185713	1.33967	0.180352	0.999836	99.8203	84.3475	75.3784	76.8908	85.0913	100.029	114.902	103.463	98.7416	82.1748
ENSMUSG00000116912.2	Gm5487	76.6226	0.248695	0.188078	1.3223	0.186069	0.999836	82.6009	70.6444	68.1305	63.5185	79.8549	71.0735	82.0725	69.947	97.0391	81.3447
ENSMUSG00000114909.2	Csnk2a1-ps1	19.0422	0.248511	0.342024	0.72659	0.467477	0.999836	20.4966	17.5879	15.4622	14.2081	22.2547	18.4265	19.1503	23.3157	20.4293	19.0911
ENSMUSG00000117876.2	Gm50146	24.1647	0.248288	0.388089	0.63977	0.522322	0.999836	26.4307	21.8987	21.7438	22.5658	27.491	15.7941	41.0363	23.3157	28.0903	13.2808
ENSMUSG00000085256.2	Dmrta2os	20.0691	0.248186	0.371355	0.668324	0.503927	0.999836	21.8387	18.2994	21.2606	12.5365	15.7092	23.6912	27.3575	18.944	15.322	25.7315
ENSMUSG00000030345.17	Dyrk4	18.9725	0.248125	0.43545	0.569812	0.568805	0.999836	20.7655	17.1795	18.3614	17.5512	18.3274	14.4779	8.20725	37.888	17.8756	19.0911
ENSMUSG00000044390.6	Tigd3	66.1463	0.248086	0.189816	1.30698	0.191218	0.999836	71.5331	60.7596	53.1514	65.1901	62.8367	61.8603	71.1295	72.8615	74.9074	67.2339
ENSMUSG00000119584.1	Rn18s	78590.2	0.248029	0.11128	2.22886	0.0258229	0.999836	85327.5	71853	66980.5	70263.2	67834.8	82333.4	74396	80479.9	90620.9	95813.3
ENSMUSG00000031883.14	Car7	64.2783	0.248006	1.13525	0.21846	0.827071	0.999836	69.7115	58.8451	16.4286	22.5658	192.437	3.94853	134.052	36.4307	85.122	23.2414
ENSMUSG00000081402.5	Gm15455	42.6061	0.247667	0.255961	0.967597	0.333246	0.999836	46.2102	39.0019	35.2732	45.9673	47.1275	27.6397	50.6114	40.8024	51.9244	41.5024
ENSMUSG00000097428.2	AW047730	17.3454	0.247364	0.411545	0.601061	0.547799	0.999836	18.982	15.7088	23.6765	14.2081	10.4728	14.4779	15.0466	14.5723	26.3878	19.9212
ENSMUSG00000070806.6	Zmynd12	39.3261	0.247056	0.295405	0.836329	0.40297	0.999836	43.0262	35.626	48.8027	35.9381	27.491	30.272	42.4041	34.9735	37.4537	57.2733
ENSMUSG00000091697.3	Eif3s6-ps2	41.4917	0.246884	0.274028	0.900944	0.367618	0.999836	44.5625	38.4209	33.3404	28.4162	37.9638	53.9632	35.5648	51.003	48.5196	43.1625
ENSMUSG00000098006.2	Gm8565	33.7718	0.246761	0.400619	0.615949	0.537928	0.999836	36.4233	31.1202	37.6892	25.0731	26.1819	35.5367	35.5648	11.6578	54.4781	43.9926
ENSMUSG00000045333.16	Zfp423	928.543	0.2466	0.112864	2.18492	0.0288947	0.999836	1008.65	848.436	894.877	910.989	867.932	719.948	897.326	1110.41	1063.17	963.686
ENSMUSG00000025723.13	Nmb	229.281	0.246471	0.130736	1.88526	0.0593942	0.999836	247.871	210.69	193.761	203.928	205.528	239.544	257.161	224.413	277.498	232.414
ENSMUSG00000062461.8	Rpl27a-ps4	143.567	0.246104	0.169234	1.45422	0.145885	0.999836	155.535	131.598	128.53	132.887	164.946	100.029	150.466	148.637	172.798	150.239
ENSMUSG00000084081.4	Gm12057	21.7175	0.246057	0.358607	0.686147	0.49262	0.999836	23.4859	19.9491	15.4622	27.5804	18.3274	18.4265	30.0933	16.0295	20.4293	27.3916
ENSMUSG00000111292.2	Gm48627	42.839	0.245911	0.273945	0.897664	0.369364	0.999836	46.688	38.99	39.1388	45.9673	40.582	30.272	51.9793	45.1741	31.4952	58.1034
ENSMUSG00000113648.2	Gm48806	67.213	0.245726	0.223766	1.09814	0.272143	0.999836	72.8478	61.5782	57.017	68.5331	60.2185	60.5441	90.2798	55.3747	85.9733	59.7635
ENSMUSG00000089501.3	Gm23479	27.8284	0.245592	0.357285	0.687385	0.49184	0.999836	30.0195	25.6374	27.5421	22.5658	37.9638	14.4779	32.829	17.4868	34.9	34.862
ENSMUSG00002075244.1	ENSMUSG00002075244	31.678	0.245585	0.293787	0.835928	0.403195	0.999836	34.6066	28.7495	28.0253	29.2519	35.3456	22.375	38.3005	42.2597	23.8342	34.032
ENSMUSG00000083075.2	Gm11980	19.8204	0.245532	0.414053	0.592998	0.553183	0.999836	21.3748	18.2659	13.5295	17.5512	24.8729	17.1103	31.4611	16.0295	26.3878	11.6207
ENSMUSG00000110686.2	Gm45855	33.0986	0.245372	0.268375	0.914287	0.360566	0.999836	35.6392	30.5581	28.9917	27.5804	27.491	38.1691	35.5648	32.0591	42.561	32.3719
ENSMUSG00000051537.10	Gm5124	34.0422	0.245341	0.352268	0.696463	0.486139	0.999836	37.1575	30.9269	29.4749	44.2958	14.4001	35.5367	45.1399	33.5163	43.4122	26.5615
ENSMUSG00000028261.14	Ndufaf4	421.549	0.245155	0.137613	1.78149	0.0748331	0.999836	457.087	386.011	340.169	379.44	392.729	431.706	424.041	558.119	448.593	397.593
ENSMUSG00000085197.8	1700125H03Rik	62.8337	0.245096	0.195771	1.25195	0.210589	0.999836	67.8639	57.8035	53.1514	65.1901	58.9094	53.9632	64.2901	62.6609	69.8001	74.7044
ENSMUSG00000104012.2	Gm37364	56.9476	0.245077	0.221825	1.10482	0.269238	0.999836	62.0066	51.8886	50.2523	50.982	53.673	52.647	82.0725	58.2892	57.0318	50.633
ENSMUSG00000062551.14	Prl2c1	1523.36	0.245042	0.169936	1.44197	0.149311	0.999836	1651.91	1394.82	1090.57	1632.26	1154.62	1701.82	1473.2	1802.59	1470.06	1861.8
ENSMUSG00000112828.2	Gm48495	92.7132	0.244881	0.179169	1.36676	0.1717	0.999836	100.694	84.732	93.7398	81.0697	74.6186	89.4999	79.3368	110.749	108.105	104.586
ENSMUSG00000061833.7	Gm6311	38.1269	0.24474	0.294275	0.831674	0.405593	0.999836	41.0876	35.1662	36.7228	22.5658	41.8911	39.4853	27.3575	49.5458	45.1147	42.3325
ENSMUSG00000062727.5	H2bc12	3140.54	0.244646	0.122861	1.99124	0.0464542	0.999836	3407.06	2874.01	2782.24	3114.91	2941.54	2657.36	3213.14	4112.3	2846.48	3456.32
ENSMUSG00000027219.14	Slc28a2	317.919	0.244492	0.203194	1.20324	0.228882	0.999836	343.787	292.052	195.211	346.845	307.638	318.514	354.28	265.216	412.842	342.81
ENSMUSG00000081512.2	Gm15821	19.3275	0.244353	0.399204	0.612102	0.54047	0.999836	20.9512	17.7038	13.5295	19.2227	19.6365	18.4265	35.5648	14.5723	18.7268	14.9409
ENSMUSG00000078491.3	Gm13090	19.5932	0.24432	0.350513	0.697035	0.485781	0.999836	21.1711	18.0153	15.9454	16.7154	15.7092	23.6912	20.5181	24.7729	15.322	24.0714
ENSMUSG00000027242.15	Wdr76	695.686	0.244193	0.138495	1.76318	0.0778693	0.999836	755.11	636.261	603.993	697.868	598.258	644.926	671.627	960.314	660.547	727.952
ENSMUSG00000078126.5	Rpl23a-ps3	107.214	0.244164	0.16386	1.49008	0.136203	0.999836	115.411	99.0171	85.5255	95.2778	108.655	106.61	112.166	112.207	128.534	108.736
ENSMUSG00000102305.2	Gm38192	46.5775	0.24412	0.22187	1.10028	0.271208	0.999836	50.8818	42.2731	46.3867	42.6243	37.9638	42.1176	58.8186	48.0886	46.8171	49.8029
ENSMUSG00002076902.1	U1	30.2451	0.244095	0.320709	0.761111	0.446591	0.999836	33.2425	27.2477	29.4749	30.9235	19.6365	28.9559	27.3575	51.003	26.3878	28.2216
ENSMUSG00000043807.7	Ly6g5b	17.4706	0.244046	0.38099	0.640559	0.521809	0.999836	19.1612	15.7801	19.811	18.3869	15.7092	9.21323	16.4145	18.944	24.6854	16.601
ENSMUSG00000083006.2	Gm15715	18.8018	0.243991	0.355339	0.686644	0.492307	0.999836	20.7773	16.8262	18.3614	20.0585	13.091	15.7941	23.2539	26.2301	17.0244	16.601
ENSMUSG00000117962.2	Gm6402	103.562	0.243707	0.197208	1.23579	0.216538	0.999836	113.016	94.1084	97.6053	118.679	78.5458	81.6029	114.902	122.407	124.278	90.4753
ENSMUSG00000001228.15	Uhrf1	5597.52	0.243651	0.120756	2.01772	0.0436205	0.999836	6069.27	5125.78	4728.06	5544.5	5855.59	4374.97	5663	6942.24	5660.62	6011.21
ENSMUSG00000036469.17	Marchf1	32.8019	0.243601	0.291116	0.836785	0.402713	0.999836	35.6407	29.9631	34.3068	31.7593	32.7274	21.0588	41.0363	23.3157	40.8586	37.3522
ENSMUSG00000069682.7	Gm10275	401.585	0.2436	0.102812	2.36937	0.0178183	0.999836	435.365	367.806	350.799	401.17	371.784	347.47	470.549	400.738	445.188	424.985
ENSMUSG00000116639.2	Gm49730	50.0631	0.243519	0.268839	0.905819	0.365032	0.999836	53.6702	46.4559	43.4875	35.9381	39.2729	67.125	46.5078	43.7169	64.6928	59.7635
ENSMUSG00000037509.22	Arhgef4	186.717	0.243328	0.144747	1.68106	0.0927507	0.999836	203.215	170.219	173.95	181.362	157.092	168.47	248.953	190.897	179.608	193.401
ENSMUSG00000116295.2	Gm32885	238.163	0.243289	0.171946	1.41491	0.157094	0.999836	257.466	218.86	190.862	185.541	205.528	293.507	232.539	292.903	257.069	247.354
ENSMUSG00000092212.4	Slc22a13b	65.8577	0.243231	0.240705	1.01049	0.312259	0.999836	71.6296	60.0857	74.412	54.325	49.7457	61.8603	58.8186	74.3187	59.5854	93.7955
ENSMUSG00000104136.2	Gm36955	20.4343	0.24323	0.397449	0.611978	0.540552	0.999836	22.0727	18.7958	12.5631	25.9089	26.1819	10.5294	27.3575	18.944	19.5781	22.4113
ENSMUSG00000013338.17	Fer1l4	20.3638	0.243099	0.58941	0.412445	0.680013	0.999836	22.0211	18.7064	15.4622	31.7593	6.54549	21.0588	23.2539	7.28615	44.2635	13.2808
ENSMUSG00000090319.3	Gm4462	57.2432	0.243098	0.228197	1.0653	0.286741	0.999836	62.1054	52.3809	63.7817	45.9673	47.1275	52.647	61.5544	48.0886	73.205	65.5738
ENSMUSG00000117600.2	Gm50094	36.0591	0.243023	0.263572	0.922035	0.35651	0.999836	38.9809	33.1373	27.0589	35.9381	37.9638	31.5882	46.5078	37.888	39.1561	32.3719
ENSMUSG00000109157.2	Gm44829	54.9131	0.242889	0.224576	1.08155	0.279454	0.999836	58.9938	50.8323	44.4539	45.9673	52.3639	60.5441	67.0259	48.0886	53.6269	67.2339
ENSMUSG00000078952.10	Lncenc1	343.454	0.242878	0.195119	1.24477	0.213216	0.999836	372.375	314.533	302.963	371.918	209.456	373.794	294.093	416.768	402.627	376.012
ENSMUSG00000105224.2	Gm3364	77.1592	0.242851	0.241224	1.00675	0.314057	0.999836	83.5191	70.7993	56.5338	74.3835	73.3095	78.9705	110.798	75.776	90.2294	57.2733
ENSMUSG00000021391.11	Cenpp	194.797	0.242683	0.165562	1.46582	0.142698	0.999836	211.356	178.237	168.635	187.212	166.255	190.845	168.249	275.416	200.888	200.872
ENSMUSG00000115802.2	Vmn1r-ps136	19.0389	0.242668	0.349992	0.693353	0.488088	0.999836	21.0125	17.0654	18.8446	19.2227	14.4001	15.7941	21.886	27.6874	17.8756	16.601
ENSMUSG00000039452.7	Snx22	354.467	0.242643	0.165366	1.46731	0.142292	0.999836	383.477	325.457	310.211	371.918	284.074	335.625	320.083	313.304	463.915	436.605
ENSMUSG00000109167.2	Gm44652	33.9963	0.242513	0.301519	0.804304	0.421221	0.999836	36.5933	31.3993	28.0253	35.9381	41.8911	19.7426	27.3575	34.9735	41.7098	42.3325
ENSMUSG00000027358.7	Bmp2	847.51	0.242504	0.25133	0.964881	0.334604	0.999836	917.961	777.058	576.451	795.653	713.458	1022.67	1199.63	563.948	733.752	1174.52
ENSMUSG00000107801.2	Gm44086	28.8101	0.24234	0.371475	0.652373	0.514161	0.999836	30.7642	26.856	14.979	24.2373	43.2002	25.0073	38.3005	23.3157	34.0488	27.3916
ENSMUSG00000027748.12	Trpc4	133.443	0.24198	0.25155	0.961956	0.336072	0.999836	143.922	122.964	99.0549	114.5	134.837	143.463	184.663	78.6904	143.005	169.33
ENSMUSG00000111514.2	E230014E18Rik	52.5738	0.241915	0.270978	0.892748	0.371992	0.999836	57.2065	47.9411	41.0716	50.982	58.9094	40.8014	62.9223	75.776	52.7757	37.3522
ENSMUSG00000087179.9	5730471H19Rik	164.178	0.241879	0.237131	1.02002	0.307719	0.999836	178.221	150.136	126.597	169.661	197.674	106.61	190.135	234.614	137.898	150.239
ENSMUSG00000104830.2	5830487J09Rik	16.9398	0.241797	0.36029	0.671117	0.502146	0.999836	18.4907	15.3889	16.4286	17.5512	11.7819	15.7941	23.2539	14.5723	17.8756	18.2611
ENSMUSG00000061132.14	Blnk	54.5522	0.241789	0.317032	0.762665	0.445663	0.999836	59.1999	49.9046	60.3993	55.1608	32.7274	51.3308	56.0829	42.2597	93.6342	44.8226
ENSMUSG00000030737.18	Slco2b1	145.348	0.241747	0.166243	1.45418	0.145897	0.999836	156.712	133.984	111.135	141.245	136.146	147.412	175.088	131.151	175.351	145.258
ENSMUSG00000039187.17	Fanci	569.563	0.241659	0.137315	1.75988	0.0784281	0.999836	617.935	521.191	554.224	551.608	543.275	435.654	536.207	718.414	544.781	672.339
ENSMUSG00000097231.3	Gm26852	134.509	0.241587	0.152944	1.57958	0.114204	0.999836	145.59	123.428	131.912	113.665	115.201	132.934	155.938	122.407	142.154	161.859
ENSMUSG00000118523.2	Gm34319	29.081	0.241502	0.34888	0.69222	0.488799	0.999836	31.116	27.0461	23.6765	26.7446	27.491	30.272	35.5648	13.1151	43.4122	32.3719
ENSMUSG00000113086.2	Gm47376	19.6847	0.2415	0.458506	0.52671	0.598395	0.999836	21.4263	17.9431	19.3278	18.3869	30.1092	3.94853	20.5181	24.7729	22.983	17.431
ENSMUSG00000027457.16	Snph	34.4848	0.24147	0.311496	0.775195	0.438224	0.999836	37.217	31.7526	31.8909	24.2373	35.3456	35.5367	54.715	21.8584	36.6025	35.6921
ENSMUSG00000098236.2	Gm7734	43.3045	0.241427	0.378422	0.637985	0.523484	0.999836	47.6092	38.9999	70.0632	33.4308	26.1819	26.3235	42.4041	61.2037	53.6269	33.2019
ENSMUSG00000067203.9	H2-K2	212.099	0.24137	0.197146	1.22432	0.220832	0.999836	229.143	195.055	162.353	230.673	198.983	188.213	257.161	150.095	253.664	255.655
ENSMUSG00000022484.8	Hoxc10	20.0989	0.241314	0.737192	0.327342	0.743409	0.999836	21.7232	18.4747	12.5631	14.2081	47.1275	0	17.7824	32.0591	21.2805	15.7709
ENSMUSG00000100685.2	Gm28610	22.3383	0.241303	0.36095	0.668521	0.503801	0.999836	24.2324	20.4442	21.2606	15.8796	20.9456	23.6912	20.5181	32.0591	14.4707	29.8817
ENSMUSG00000089749.2	Gm11357	58.3866	0.241294	0.307033	0.785888	0.431933	0.999836	63.8236	52.9496	66.6809	51.8177	27.491	65.8088	57.4508	90.3482	50.222	57.2733
ENSMUSG00000067038.7	Rps12-ps3	35.1094	0.241114	0.270328	0.891931	0.37243	0.999836	37.8275	32.3914	26.5757	33.4308	36.6547	32.9044	49.2435	30.6018	36.6025	34.862
ENSMUSG00000104940.2	Gm42908	57.1931	0.241042	0.267449	0.901264	0.367448	0.999836	61.9951	52.3911	39.622	61.0112	57.6003	51.3308	69.7616	74.3187	39.1561	64.7438
ENSMUSG00000076928.6	Trac	21.4852	0.241016	0.37111	0.649445	0.516051	0.999836	23.1351	19.8354	14.979	27.5804	13.091	23.6912	16.4145	24.7729	28.9415	22.4113
ENSMUSG00000086121.2	Gm16068	74.1088	0.240892	0.238846	1.00856	0.313183	0.999836	80.9936	67.224	84.5591	70.2047	69.3822	44.75	71.1295	97.6344	66.3952	88.8152
ENSMUSG00000109984.2	Gm38948	62.8903	0.240613	0.22147	1.08643	0.277287	0.999836	68.3108	57.4698	56.0506	70.2047	65.4549	38.1691	69.7616	65.5753	71.5025	66.4039
ENSMUSG00000083826.2	Gm13039	24.0065	0.240598	0.339242	0.709223	0.478186	0.999836	26.3374	21.6757	26.5757	23.4016	23.5638	13.1618	19.1503	34.9735	23.8342	27.3916
ENSMUSG00000097195.11	Snhg5	482.102	0.240517	0.122891	1.95715	0.0503298	0.999836	520.866	443.338	368.194	424.571	480.439	500.147	500.642	561.033	500.518	521.27
ENSMUSG00000084883.3	Ccdc85c	2235.16	0.240424	0.129788	1.85243	0.0639634	0.999836	2419.99	2050.33	1718.24	2023.4	2588.09	1871.6	2519.63	2437.95	2379.16	2343.23
ENSMUSG00000035455.13	Fignl1	1176.67	0.240336	0.121478	1.97844	0.0478794	0.999836	1274.05	1079.29	950.927	1085.67	1282.92	997.661	1226.98	1447.03	1172.13	1250.05
ENSMUSG00000103677.2	Pcdhga4	63.969	0.240291	0.258036	0.931231	0.351734	0.999836	69.7423	58.1956	59.9162	62.6827	69.3822	40.8014	79.3368	81.6049	73.205	44.8226
ENSMUSG00000103002.2	Gm38075	32.0637	0.240138	0.310582	0.773186	0.439412	0.999836	34.4471	29.6804	28.9917	26.7446	35.3456	27.6397	43.772	17.4868	40.0074	36.5221
ENSMUSG00000064194.11	Zfp936	256.161	0.240076	0.210675	1.13956	0.254469	0.999836	278.251	234.071	292.333	192.227	192.437	259.287	239.378	383.251	259.622	230.753
ENSMUSG00000025877.15	Hk3	88.2835	0.240022	0.216089	1.11075	0.266674	0.999836	95.3782	81.1887	71.996	95.2778	85.0913	72.3897	119.005	64.1181	100.444	97.9457
ENSMUSG00000069267.3	H3c2	2437.12	0.239836	0.110062	2.1791	0.029324	0.999836	2638.4	2235.84	1956.94	2238.19	2533.1	2215.12	2583.92	2854.71	2311.06	2803.9
ENSMUSG00000000386.17	Mx1	137.671	0.239667	0.22103	1.08432	0.278224	0.999836	148.481	126.861	102.92	135.395	126.982	142.147	168.249	107.835	197.483	120.357
ENSMUSG00000111793.2	Gm47950	126.77	0.239625	0.147203	1.62786	0.103555	0.999836	137.91	115.629	123.698	126.201	111.273	101.346	135.42	139.894	130.237	146.089
ENSMUSG00000060591.10	Ifitm2	101.858	0.239596	0.247404	0.968439	0.332825	0.999836	110.008	93.7086	62.3321	117.008	113.891	81.6029	142.259	91.8055	104.7	101.266
ENSMUSG00000031778.14	Cx3cl1	629.104	0.239579	0.249599	0.959853	0.337129	0.999836	680.673	577.534	471.598	615.962	757.967	464.61	831.668	387.623	875.055	628.347
ENSMUSG00000029075.7	Tnfrsf4	78.7026	0.23956	0.205135	1.16782	0.242881	0.999836	85.208	72.1973	84.0759	66.8616	64.1458	73.7058	88.9119	62.6609	100.444	88.8152
ENSMUSG00000084497.3	Gm22107	202.332	0.239477	0.170109	1.40779	0.159193	0.999836	220.203	184.461	234.349	189.72	146.619	167.154	194.238	237.528	233.234	215.813
ENSMUSG00000112830.2	Gm47765	122.837	0.239451	0.172701	1.3865	0.165593	0.999836	133.252	112.422	109.202	127.873	112.582	100.029	117.637	150.095	153.22	112.057
ENSMUSG00000034112.10	Atp2c2	535.794	0.239429	0.144219	1.66018	0.0968783	0.999836	581.875	489.712	598.195	498.119	405.82	456.713	563.565	664.497	585.64	513.8
ENSMUSG00000103662.2	Gm34294	85.5626	0.239337	0.261689	0.914589	0.360408	0.999836	91.9493	79.176	59.433	85.2485	73.3095	98.7132	105.326	52.4603	100.444	109.566
ENSMUSG00000113020.2	Gm48063	29.0307	0.23928	0.328475	0.728456	0.466334	0.999836	31.1686	26.8928	26.5757	16.7154	39.2729	25.0073	38.3005	23.3157	32.3464	30.7118
ENSMUSG00000037490.6	Slc2a12	554.249	0.239259	0.206995	1.15587	0.247735	0.999836	599.456	509.043	482.228	433.765	466.039	654.139	734.549	387.623	695.447	580.204
ENSMUSG00000086241.3	4930483K19Rik	21.0889	0.23912	0.370464	0.645461	0.518628	0.999836	22.719	19.4589	21.2606	15.8796	19.6365	21.0588	15.0466	24.7729	17.0244	34.032
ENSMUSG00000101693.2	Gm19461	207.965	0.239019	0.155876	1.53339	0.12518	0.999836	226.135	189.796	208.74	213.121	172.801	164.522	188.767	271.045	226.425	218.303
ENSMUSG00000068117.11	Mei1	74.8082	0.239003	0.284124	0.841192	0.40024	0.999836	80.926	68.6904	60.8825	69.3689	49.7457	94.7646	101.223	71.4043	100.444	50.633
ENSMUSG00000076028.3	Mir669a-3	54.2351	0.238993	0.3066	0.779493	0.435689	0.999836	58.9084	49.5619	65.7145	48.4747	32.7274	51.3308	49.2435	52.4603	45.1147	88.8152
ENSMUSG00000068141.6	Gm10232	55.7099	0.238844	0.270246	0.883803	0.376803	0.999836	60.5825	50.8373	57.017	49.3104	69.3822	27.6397	71.1295	56.832	59.5854	54.7832
ENSMUSG00000079297.5	Gm2223	144.622	0.238824	0.237509	1.00554	0.314638	0.999836	155.809	133.434	101.954	106.143	142.692	182.948	195.606	119.493	174.5	133.638
ENSMUSG00000022748.9	Cmss1	342.619	0.238781	0.128027	1.86508	0.0621695	0.999836	372.218	313.02	329.539	359.381	273.601	289.559	348.808	421.139	371.132	347.79
ENSMUSG00000067321.6	Gm7931	32.5528	0.238774	0.322978	0.739288	0.459732	0.999836	34.8342	30.2714	26.0925	17.5512	39.2729	38.1691	27.3575	42.2597	33.1976	36.5221
ENSMUSG00000055188.13	Rbm3os	46.1451	0.238731	0.234579	1.0177	0.308821	0.999836	49.6497	42.6404	40.1052	45.1316	41.8911	43.4338	54.715	36.4307	48.5196	58.9334
ENSMUSG00000075604.6	Cyp11b1	319.249	0.238541	0.228528	1.04382	0.29657	0.999836	345.401	293.098	208.74	340.158	312.874	310.617	497.907	281.245	260.473	341.98
ENSMUSG00000112925.2	Gm31763	88.1549	0.238381	0.176946	1.34719	0.177918	0.999836	95.3669	80.943	75.3784	96.1135	73.3095	78.9705	102.591	83.0621	97.0391	98.7758
ENSMUSG00000000861.16	Bcl11a	80.6873	0.238323	0.274574	0.867974	0.385408	0.999836	87.0699	74.3047	54.1178	66.0258	112.582	64.4926	113.534	87.4338	82.5684	64.7438
ENSMUSG00000086004.2	Gm7805	32.1033	0.238115	0.316569	0.752172	0.451947	0.999836	34.9665	29.2401	29.9581	38.4454	26.1819	22.375	28.7254	40.8024	24.6854	45.6527
ENSMUSG00000098051.2	Gm27032	46.5296	0.237982	0.294762	0.80737	0.419453	0.999836	50.8234	42.2359	53.1514	50.1462	30.1092	35.5367	39.6684	59.7464	38.3049	65.5738
ENSMUSG00000095407.3	Tmem200c	284.537	0.23795	0.28235	0.842749	0.399369	0.999836	307.179	261.896	214.538	225.658	370.475	236.912	341.969	147.18	366.876	372.692
ENSMUSG00000031629.15	Cenpu	252.957	0.237919	0.140164	1.69744	0.0896142	0.999836	273.512	232.402	210.19	245.716	265.747	207.956	247.585	307.475	245.151	293.837
ENSMUSG00000087371.2	Gm15541	18.8846	0.237917	0.412835	0.5763	0.564412	0.999836	20.5652	17.2041	23.6765	8.3577	13.091	23.6912	23.2539	20.4012	17.0244	21.5813
ENSMUSG00000073102.8	Drc1	23.0782	0.237912	0.336467	0.707089	0.479511	0.999836	25.2287	20.9278	23.1933	25.0731	17.0183	18.4265	35.5648	17.4868	22.1317	25.7315
ENSMUSG00000022296.11	Baalc	23.5432	0.237775	0.334763	0.710276	0.477533	0.999836	25.1729	21.9134	17.395	21.73	31.4183	17.1103	25.9896	21.8584	22.1317	30.7118
ENSMUSG00000015467.15	Egfl8	25.8125	0.237677	0.349212	0.680609	0.496119	0.999836	28.1085	23.5165	21.7438	34.2666	20.9456	17.1103	39.6684	18.944	28.0903	25.7315
ENSMUSG00000111241.2	Gm19121	26.5843	0.237675	0.304012	0.781796	0.434335	0.999836	29.1843	23.9843	28.9917	27.5804	22.2547	17.1103	24.6218	34.9735	28.0903	29.0517
ENSMUSG00000046159.17	Chrm3	146.184	0.237587	0.368798	0.64422	0.519433	0.999836	157.752	134.616	80.2103	133.723	104.728	219.801	222.964	75.776	210.251	122.017
ENSMUSG00000113986.2	Gm31333	16.4888	0.23748	0.461605	0.514467	0.606926	0.999836	18.3409	14.6367	25.1261	15.0439	9.16368	9.21323	20.5181	21.8584	11.0659	19.9212
ENSMUSG00000078238.5	Gm12854	73.5065	0.23748	0.197348	1.20335	0.228839	0.999836	79.9188	67.0943	73.4456	79.3981	53.673	61.8603	69.7616	80.1476	84.2708	85.495
ENSMUSG00000112058.2	Gm47593	128.425	0.237469	0.206411	1.15047	0.249951	0.999836	138.203	118.648	85.5255	130.38	111.273	147.412	158.674	110.749	147.261	136.128
ENSMUSG00000039099.8	Wdr93	20.7048	0.237445	0.356904	0.665293	0.505863	0.999836	22.8059	18.6038	26.0925	14.2081	19.6365	14.4779	24.6218	26.2301	21.2805	19.0911
ENSMUSG00000030699.17	Tbx6	98.0545	0.237414	0.240194	0.988429	0.322942	0.999836	106.383	89.7259	110.652	96.1135	99.4914	52.647	105.326	83.0621	123.427	113.717
ENSMUSG00000074575.5	Kcng1	64.7931	0.237282	0.327141	0.725319	0.468256	0.999836	70.0788	59.5074	33.3404	94.442	57.6003	52.647	56.0829	93.2627	59.5854	71.3842
ENSMUSG00000069302.6	H2ac12	275.728	0.237092	0.159693	1.48467	0.137632	0.999836	297.886	253.57	236.765	254.074	316.802	206.64	243.482	329.334	314.1	304.628
ENSMUSG00000059743.13	Fdps	256.414	0.236798	0.178336	1.32782	0.184238	0.999836	276.765	236.063	185.064	222.315	267.056	269.816	341.969	256.472	225.573	283.047
ENSMUSG00000074973.5	Gm11382	20.0025	0.236762	0.378957	0.624774	0.532119	0.999836	22.0424	17.9625	21.7438	22.5658	18.3274	9.21323	24.6218	24.7729	23.8342	14.9409
ENSMUSG00000002068.17	Ccne1	1496.23	0.236738	0.110065	2.15089	0.0314849	0.999836	1620.21	1372.26	1420.11	1359.8	1381.1	1328.02	1625.04	1933.74	1513.47	1408.59
ENSMUSG00000015947.11	Fcgr1	74.8814	0.236659	0.239494	0.988164	0.323073	0.999836	81.0905	68.6722	58.9498	91.0989	73.3095	51.3308	86.1762	77.2332	97.0391	63.9137
ENSMUSG00000032649.15	Colgalt2	93.7557	0.236525	0.270352	0.874881	0.381639	0.999836	101.158	86.3531	61.3657	84.4128	78.5458	121.088	147.731	84.5193	89.3781	83.0048
ENSMUSG00000000791.10	Il12rb1	160.034	0.236509	0.312495	0.756841	0.449145	0.999836	172.449	147.62	87.9415	152.11	183.274	167.154	225.699	80.1476	185.566	198.382
ENSMUSG00000037813.14	D630003M21Rik	119.79	0.236478	0.224953	1.05123	0.293152	0.999836	128.934	110.646	81.6599	115.336	99.4914	146.095	110.798	136.98	160.881	107.076
ENSMUSG00000082653.2	Gm15897	45.0271	0.236461	0.255257	0.926367	0.354256	0.999836	49.2521	40.802	46.3867	45.9673	40.582	30.272	64.2901	43.7169	40.8586	48.1428
ENSMUSG00000024669.9	Cd5	65.9562	0.236312	0.327925	0.720628	0.471138	0.999836	71.6924	60.22	69.58	67.6974	69.3822	34.2206	106.694	51.003	83.4196	45.6527
[truncated: 21,991 more rows]
