# Supplementary material for: Loss of the maternal effect gene NLRP2 impairs embryonic and extra-embryonic development, revealing a novel genetic cause of congenital anomalies
Source: Biol Reprod. 2025 Dec 27;114(4):1469–85. doi: 10.1093/biolre/ioaf290 (PMC13079454; doi:10.1093/biolre/ioaf290)
Supplement: Supplementary_materials_File_3_ioaf290 [file supplementary_materials_file_3_ioaf290.xlsx]

## Sheet: Targets + Primers for qRTPCR
Targets for qRT-PCR
(FDR < 0.05, FC > 1.5, P ≤ 0.05)
1. Edn1: -0.938849785
2. Ezhip: -1.646149908
3. Hsd17b2: 0.301987896
4. Igfbpl1: 2.278317455
5. Ntn4: -0.641036852
6. Pfkfb3: -0.472260743
7. Prss35: -0.638565573
8. Zim1: -0.641514559
9. Zfp64: 0.443387521
1- Edn1
NCBI GeneID			13614
PrimerBank ID	6753720a1
Amplicon Size	119
	Sequence (5' -> 3')	Length		Tm	Location
Forward Primer	GCACCGGAGCTGAGAATGG	19		62.8	86-104
Reverse Primer	GTGGCAGAAGTAGACACACTC	21		60	204-184
PrimerBank ID	560543a1
Amplicon Size	62
	Sequence (5' -> 3')	Length		Tm	Location
Forward Primer	TTTCCCGTGATCTTCTCTCTGC	22		61.7	2024-10-31
Reverse Primer	CGCCTACCTGTTTCTGGAGC	20		62.6	71-52
2- Ezhip
NCBI GeneID			102991
PrimerBank ID	261878610c1
Amplicon Size	103
	Sequence (5' -> 3')	Length		Tm	Location
Forward Primer	GCTCGGGGTCTACTCCAGT	19		62.4	236-254
Reverse Primer	GCCTGTTGACGCAGTTCTC	19		61	338-320
PrimerBank ID	261878610c2
Amplicon Size	104
	Sequence (5' -> 3')	Length	Tm	Location
Forward Primer	GGGCTCCCGATGATGATGATG	21	62.4	347-367
Reverse Primer	ACGACCGAAAGGTACAACTCC	21	61.7	450-430
PrimerBank ID	261878610c3
Amplicon Size	207
	Sequence (5' -> 3')	Length	Tm	Location
Forward Primer	AGAGCGCAGGCAGGAATTTAC	21	62.7	578-598
Reverse Primer	CAACAGGAACTCGTGGAGTG	20	60.3	784-765
3- Hsd17b2
NCBI GeneID			15486
PrimerBank ID	6680283a1
Amplicon Size	244
	Sequence (5' -> 3')	Length		Tm	Location
Forward Primer	ATGAGCCCGTTTGCCTCTG	19		62.3	2024-01-19
Reverse Primer	CCACAGGTAACAAGTCTTGGTC	22		60.5	244-223
4- Igfbpl1
NCBI GeneID			75426
PrimerBank ID	9055246a1
Amplicon Size	156
	Sequence (5' -> 3')	Length		Tm	Location
Forward Primer	CCGCTCCTACTCCAGCATCT	20		63	333-352
Reverse Primer	TGAGTCCCAGTGACATTGTGA	21		60.7	488-468
5- Ntn4
NCBI GeneID			57764
PrimerBank ID	10946626a1
Amplicon Size	197
	Sequence (5' -> 3')	Length		Tm	Location
Forward Primer	GCAGGCTTGAATGGAGTAGC	20		60.8	52-71
Reverse Primer	GCAGCGTTGCATTTATCACAC	21		60.8	248-228
6- Pfkfb3
NCBI GeneID			170768
PrimerBank ID	27777695a1
Amplicon Size	82
	Sequence (5' -> 3')	Length		Tm	Location
Forward Primer	CAACTCCCCAACCGTGATTGT	21		62.6	96-116
Reverse Primer	GAGGTAGCGAGTCAGCTTCTT	21		61.3	177-157
PrimerBank ID	18875394a1
Amplicon Size	88
	Sequence (5' -> 3')	Length		Tm	Location
Forward Primer	CCCAGAGCCGGGTACAGAA	19		63	17-35
Reverse Primer	GGGGAGTTGGTCAGCTTCG	19		62.3	104-86
7- Prss35
NCBI GeneID			244954
PrimerBank ID	30520183a1
Amplicon Size	158
	Sequence (5' -> 3')	Length		Tm	Location
Forward Primer	CCCTCTCTGATGGGTCGGAAA	21		63	47-67
Reverse Primer	TTCCTGACATTCGATGCCACA	21		61.8	204-184
8- Zim1
NCBI GeneID			22776
PrimerBank ID	31981410a1
Amplicon Size	223
	Sequence (5' -> 3')	Length		Tm	Location
Forward Primer	GGAGAACTACGAGAACCTGATCT	23		60.6	240-262
Reverse Primer	TGTCTTAGAATTGTCTGGCTTCC	23		60	462-440
9- Zfp64
NCBI GeneID			22722
PrimerBank ID	6677623a1
Amplicon Size	134
	Sequence (5' -> 3')	Length		Tm	Location
Forward Primer	GGCTCTGTAGTGCCAAGTTCA	21		62	779-799
Reverse Primer	GATGTGCGATTTGAGGTTCCC	21		61.3	912-892
PrimerBank ID	12849329a1
Amplicon Size	267
	Sequence (5' -> 3')	Length		Tm	Location
Forward Primer	GGCACCGGACATCCACATC	19		62.8	78-96
Reverse Primer	GTGGGGGATATAGCCAGCCT	20		62.8	344-325
PrimerBank ID	13435648a1
Amplicon Size	113
	Sequence (5' -> 3')	Length		Tm	Location
Forward Primer	CCTCTGTGCTCGAAAACGATG	21		61.3	758-778
Reverse Primer	GGCCGTTCTCTCCTTTGCT	19		62	870-852
