# Supplementary material for: Loss of the maternal effect gene NLRP2 impairs embryonic and extra-embryonic development, revealing a novel genetic cause of congenital anomalies
Source: Biol Reprod. 2025 Dec 27;114(4):1469–85. doi: 10.1093/biolre/ioaf290 (PMC13079454; doi:10.1093/biolre/ioaf290)
Supplement: Supplementary_materials_File_4_ioaf290 [file supplementary_materials_file_4_ioaf290.xlsx]

## Sheet: Sheet1
Supplementary File. 4
Supplementary Table S1. Summary of Bisulfite Sequencing Quality and Primer Information
Gene	Clone QC Outcome	Analysis	Mean Methylation (WT/KO)	Fisher’s p-value	Direction	Interpretation	Forward Primer (5′–3′)	Reverse Primer (5′–3′)	Annealing Temp (°C)	Reference
ASCL2	20 WT / 22 KO clones passed	✅	19 % / 14 %	0.0339 *	↓ KO	Significant hypomethylation in KO	GYGTTTGGAAGTTTAAG	TACCCAAACTCATACCC	55	This study
MEST	19 WT / 20 KO clones passed	✅	65 % / 84 %	< 0.0001 ***	↑ KO	Significant hypermethylation in KO	GYGGGGTTTAGTGGGTTTTAAAAG	CACRAACTAACAACACCCACCTAC	60	Mahadevan et al., 2017
ZAC1	28 WT / 28 KO clones passed	✅	52.9 % / 47.1 %	0.045	↓ KO	No significant change (p > 0.05); Marginal hypomethylation	GGGTAGGTAAGTAGTGATAA (outer)	CCTAAAACACCAAAATAACA (outer)	49	Hiura et al., 2006
							ATTTGGGTGTTTTAGTTGTA (inner)	TACAAAACCAAAACCCTTAC (inner)	49	Hiura et al., 2006
ZFP64	22 WT / 29 KO clones passed	✅	14.5 % / 5 %	0.0003 **	↓ KO	Significant hypomethylation in KO	GAAAGGTYGTGGAGTTTAAG	CTACCCTAAAAAAACACCC	55	This study
