# Supplementary material for: Loss of the maternal effect gene NLRP2 impairs embryonic and extra-embryonic development, revealing a novel genetic cause of congenital anomalies
Source: Biol Reprod. 2025 Dec 27;114(4):1469–85. doi: 10.1093/biolre/ioaf290 (PMC13079454; doi:10.1093/biolre/ioaf290)
Supplement: Supplementary_materials_File_6_ioaf290 [file supplementary_materials_file_6_ioaf290.xlsx]

## Sheet: 113 MEG's
Gene symbol	Gene name	SCMC	Reproductive phenotype observed in humans	Birth defects observed in models	Association with cardiac defect (Mitchell)	OMIM	OMIM #	Inheritance pattern	Phenotype	Referred paper	Notes
AGO2	Argonaute RISC catalytic component 2					Lessel-Kreienkamp syndrome	619149	AD	neurodevelopmental disorder, variable severity	Mitchell, PMID: 3504785
ARID1a	AT-rich interaction domain 1A					Coffin-Siris syndrome 2	614607	AD	congenital malformation syndrome	Mitchell, PMID: 3504785
ARID4A	AT-RICH INTERACTION DOMAIN-CONTAINING PROTEIN 4A									Eggermann, PMID: 35296332
ATG5	Autophagy related 5					Spinocerebellar ataxia, autosomal recessive 25	617584	AR	Described once in two brothers	Mitchell, PMID: 3504785
BCAR4	Breast cancer anti-estrogen resistance 4 (RNA Gene)									Mitchell, PMID: 3504785
BCAS2	BCAS2 pre-mrna processing factor									Mitchell, PMID: 3504785
BNC1	Basonuclin 1									Mitchell, PMID: 3504785
BRWD1	bromodomain and WD repeat domain containing 1									Condic, PMID: 26892267
BTG4	BTG anti-proliferation factor 4									Mitchell, PMID: 3504785
CDC20	Cell division cycle 20									Mitchell, PMID: 3504785
CDH1	E-cadherin									Kim, PMID: 25045628
CDX2	Caudal type homeobox 2									Mitchell, PMID: 3504785
CNOT6L	CCR-NOT transcription complex subunit 6 like									Mitchell, PMID: 3504785
CTCF	CCCTC-binding factor									Mitchell, PMID: 3504785
CTNNB1	Catenin beta 1									Mitchell, PMID: 3504785
CXXC1	CXXC finger protein 1									Mitchell, PMID: 3504785
DCAF13	DDB1 and CUL4 associated factor 13									Mitchell, PMID: 3504785
DDB1	Damage specific DNA binding protein 1									Mitchell, PMID: 3504785
DGCR8	DGCR8 microprocessor complex subunit									Mitchell, PMID: 3504785
DICER1	Dicer 1, Ribonuclease III									Mitchell, PMID: 3504785
DMAP1	DNA methyltransferase 1 associated protein 1									Condic, PMID: 26892267
DNMT1	DNA Methyltransferase 1									Mitchell, PMID: 3504785
DNMT3A	DNA Methyltransferase 3 alpha									Mitchell, PMID: 3504785
DNMT3B	DNA Methyltransferase 3 beta									Anvar, PMID: 34440388
DNMT3L	DNA Methyltransferase 3 like									Mitchell, PMID: 3504785
DPPA3 (STELLA)	Developmental pluripotency associated 3									Mitchell, PMID: 3504785
DTL	Denticleless E3 ubiquitin protein ligase homolog									Mitchell, PMID: 3504785
EED	Embryonic ectoderm development									Mitchell, PMID: 3504785
EHMT2	Euchromatic histone lysine methyltransferase 2									Mitchell, PMID: 3504785
ESR2	estrogen receptor 2 (beta)									Condic, PMID: 26892267
EXOSC10	EXOSC10									Mitchell, PMID: 3504785
EZH2	Enhancer of zeste 2 polycomb repressive complex 2 subunit									Mitchell, PMID: 3504785
FIGLA	folliculogenesis specific basic helix-loop-helix									Condic, PMID: 26892267
FMN2	Formin-2									Condic, PMID: 26892267
GABRB3	GAMMA-AMINOBUTYRIC ACID RECEPTOR, BETA-3					Developmental and epileptic encephalopathy 43	617113	AD		Musfee, PMID: 35345810
GAS6	growth arrest specific 6									Condic, PMID: 26892267
GCLM	Glutamate-cysteine ligase modifier subunit									Mitchell, PMID: 3504785
GJA4	gap junction protein, alpha 4									Condic, PMID: 26892267
H3-3B	H3F3B; H3.3 Histone B									Mitchell, PMID: 3504785
HIRA	Histone cell cycle regulator									Mitchell, PMID: 3504785
H2AC1	HIST1H2AA; H2A clustered histone 1									Mitchell, PMID: 3504785
H2AC4	HIST1H2AB; H2A clustered histone 4									Mitchell, PMID: 3504785
HIST1H3F	Histone H3; histone cluster 1, H3f									Condic, PMID: 26892267
HIST1H4F	Histone H4; histone cluster 1, H4f									Condic, PMID: 26892267
HSF1	Heat shock transcription factor 1									Mitchell, PMID: 3504785
HSP90B1	Heat shock protein 90 beta family member 1									Mitchell, PMID: 3504785
IGF2BP2	Insulin like growth factor 2 mRNA binding protein 2									Mitchell, PMID: 3504785
KDM1A	Lysine demethylase 1A									Mitchell, PMID: 3504785
KDM1B	Lysine demethylase 1B									Mitchell, PMID: 3504785
KDM4A	Lysine demethylase 4a									Mitchell, PMID: 3504785
KHDC3	FILIA; KH domain containing 3									Condic, PMID: 26892267
KHDC3L	KH domain containing 3 like									Mitchell, PMID: 3504785
KMT2D	Lysine methyltransferase 2D									Mitchell, PMID: 3504785
KPNA6	Karyopherin subunit alpha 6									Mitchell, PMID: 3504785
MAPK1	Mitogen-activated protein kinase 1									Mitchell, PMID: 3504785
MAPK3	Mitogen-activated protein kinase 3									Mitchell, PMID: 3504785
MED12	Mediator complex subunit 12									Mitchell, PMID: 3504785
MIR181A1	microRNA 181a-1									Condic, PMID: 26892267
MIR196A1	microRNA 196a-1									Condic, PMID: 26892267
MIR212	microRNA 212									Condic, PMID: 26892267
MGAT1	Alpha-1,3-Mannosyl-Glycoprotein 2-beta-N-Acetylglucosaminyltransferase									Mitchell, PMID: 3504785
MLH3	MutL Homolog 3									Mitchell, PMID: 3504785
NLRP2	NLR family pyrin domain containing 2									Mitchell, PMID: 3504785
NLRP4	NLR family pyrin domain containing 4									Mitchell, PMID: 3504785
NLRP5	NLR family pyrin domain containing 5									Mitchell, PMID: 3504785
NLRP7	NLR family pyrin domain containing 7									Mitchell, PMID: 3504785
NLRP9	NLR family pyrin domain containing 9									Mitchell, PMID: 3504785
NLRP14	NLR family pyrin domain containing 14									Yan, PMID: 36539615
NOBOX	NOBOX oogenesis homeobox									Condic, PMID: 26892267
NPM2	Nucleophsmin/Nucleoplasmin 2									Mitchell, PMID: 3504785
OOEP	Oocyte expressed protein									Mitchell, PMID: 3504785
PADI6	Petidyl arginine deiminase 6									Mitchell, PMID: 3504785
PATL2	PAT1 Homolog 2									Mitchell, PMID: 3504785
PDK1	Pyruvate dehydrogenase kinase 1									Mitchell, PMID: 3504785
PIK3R1	phosphatidylinositol 3-kinase, regulatory subunit, polypeptide 1 (p85 alpha)									Condic, PMID: 26892267
PLAG1	PLAG1 zinc finger									Mitchell, PMID: 3504785
PMS2	postmeiotic segregation increased 2									Condic, PMID: 26892267
POU5F1	POU class 5 homeobox 1									Condic, PMID: 26892267
PUM1	Pumilio RNA binding family member 1									Mitchell, PMID: 3504785
RAD9A	RAD9 Checkpoint Clamp component A									Mitchell, PMID: 3504785
RING1	Ring finger protein 1									Mitchell, PMID: 3504785
RLIM	ring finger protein, LIM domain interacting									Condic, PMID: 26892267
RNF2	Ring finger protein 2									Mitchell, PMID: 3504785
SEBOX	SEBOX homeobox									Condic, PMID: 26892267
SETD2	SET domain containing 2, histone lysine methyltransferase									Mitchell, PMID: 3504785
SETDB1	SET domain difurcated histone lysine methyltransferase 1									Mitchell, PMID: 3504785
SLBP	Stem-loop binding protein									Mitchell, PMID: 3504785
Smchd1	SMC HINGE DOMAIN-CONTAINING PROTEIN 1									PMID: 33186096
SMARCA4	SWI/SNF related, matrix associated, actin dependent regulator of chromatin, subfamily A, member 4									Mitchell, PMID: 3504785
SORCS3	SORTILIN-RELATED VPS10 DOMAIN-CONTAINING RECEPTOR 3					-				Musfee, PMID: 35345810
SOX2	SRY (sex determining region Y)-box 2									Condic, PMID: 26892267
SPRED3	SPROUTY-RELATED EVH1 DOMAIN-CONTAINING PROTEIN 3					-				Musfee, PMID: 35345810
TCL1A	T cell leukemian/lymphoma 1A									Mitchell, PMID: 3504785
TET3	Tet methylcytosine dioxgenase 3									Mitchell, PMID: 3504785
TLE6	TLE family member 6									Mitchell, PMID: 3504785
TP73	Tumor protein P73									Mitchell, PMID: 3504785
TRIM24	tripartite motif-containing 24									Condic, PMID: 26892267
TRIM28	Tripartite motif containing 28									Mitchell, PMID: 3504785
TRIP13	Thyroid hormone receptor interactor 13									Mitchell, PMID: 3504785
TUBB8	Tubulin beta 8 class VIII									Mitchell, PMID: 3504785
TUT4	Terminal uridylyl transferase 4									Mitchell, PMID: 3504785
TUT7	Terminal uridylyl transferase 7									Mitchell, PMID: 3504785
UBE2A	Ubiquitin conjugating enzyme E2 A									Mitchell, PMID: 3504785
UCHL1	Ubiquitin C-terminal hydrolase L1									Mitchell, PMID: 3504785
UHRF1	Ubiquitin like with PHD and ring finger domains 1									Mitchell, PMID: 3504785
XIST	inactive X specific transcripts									Condic, PMID: 26892267
YAP1	Yes associated protein 1									Mitchell, PMID: 3504785
YTHDF2	YTH N6-methyladenosine RNA binding protein 2									Mitchell, PMID: 3504785
ZAR1	Zygote arrest 1									Mitchell, PMID: 3504785
ZBED3	Zinc finger BED-type containing 3									Mitchell, PMID: 3504785
ZFP36L2	ZFP36 ring finger protein like 2									Mitchell, PMID: 3504785
ZFP57	ZFP57 zinc finger protein									Mitchell, PMID: 3504785
ZNF445	ZINC FINGER PROTEIN 445									Elbracht, PMID: 32068234

## Sheet: 42 Genes- Human Phenotypes
Gene symbol	Gene name	Gene description	SCMC	DBTMEE cluster (database of transcriptome in mouse early embryos)	Reproductive phenotype observed in humans	Reproductive phenotype observed in animal models	Birth defects observed in models	Associated with MLID	Association with cardiac defect (Mitchell)	OMIM	OMIM #	Inheritance pattern	Phenotype	Referred paper	Key reference	Notes
BCAS2	BCAS2 pre-mrna processing factor		-	MINOR ZGA - MGA	-	PMID: 26428007 - Maternal depletion of BCAS2 compromises the DNA damage response in early embryos, leading to developmental arrest at the two- to four-cell stage accompanied by the accumulation of damaged DNA and micronuclei. maternal BCAS2 maintains the genome integrity of early embryos and is essential for female mouse fertility	-	-	y	-	-	-	-	Mitchell, PMID: 3504785	Xu 2015, PMID: 26428007
BTG4	BTG anti-proliferation factor 4	maternal mRNA decay	-	MINOR ZGA	ZCF (zygotic cleavage failure/defect)	PMID: 27065194 - identified B-cell translocation gene-4 (BTG4) as an MZT licensing factor in mice. Btg4-null females produced morphologically normal oocytes but were infertile, owing to early developmental arrest	-	-	-	Oocyte maturation defect 8	619009	AR	infertility due to failure of the fertilized ovum to undergo zygotic cleavage	Mitchell, PMID: 3504785	Yu 2016, PMID: 27065194
CDC20	Cell division cycle 20	regulation of spindle assembly checkpoints	-	MAJOR ZGA	EEA (early embryonic arrest), FF (fertilization failure), OMA (oocyte maturation arrest)	PMID: 32666501 - In oocytes, the activation of APC/C by CDC20 is a key step in homologue disjunction and in transition from meiosis I to meiosis II. identified biallelic CDC20 mutations in five infertile individuals with oocyte maturation arrest, fertilization failure, and early embryonic arrest. We investigated the effects of the corresponding mutations in cell lines and mouse oocytes and explor…			y	-	-	-	-	Mitchell, PMID: 3504785
CDX2	Caudal type homeobox 2								y					Mitchell, PMID: 3504785
CTCF	CCCTC-binding factor								y					Mitchell, PMID: 3504785
DGCR8 (Zhe 2020 - zebrafish/absence of maternal Dgcr8: disruption of gastrulation or epiboly movement, brain malformation, meatopoiesis defects, heart defects and curvature changes)	DGCR8 microprocessor complex subunit													Mitchell, PMID: 3504785
DNMT1	DNA Methyltransferase 1						delayed heart morphogenesis; anterior closure defects; craniofacial defects							Mitchell, PMID: 3504785
DNMT3A	DNA Methyltransferase 3 alpha						open NTD; lack of brachial arches		y					Mitchell, PMID: 3504785
DNMT3L	DNA Methyltransferase 3 like						pericardial edema with excencephaly; other NTDs							Mitchell, PMID: 3504785
DPPA3	Developmental pluripotency associated 3													Mitchell, PMID: 3504785
ESR2	estrogen receptor 2 (beta)													Condic, PMID: 26892267
EZH2	Enhancer of zeste 2 polycomb repressive complex 2 subunit	Encodes a histone methyltransferase that constitute the catalytic component of the polycomb repressive complex-2 (PRC2), which functions to initiate epigenetic silencing of genes involved in cell fate decisions. EZH2 specifically methylates nucleosomal histone H3 (see 602810) at lysine-27 (H3-K27)				PMID: 12900441 - In mice, Ezh2 is detected as a maternally inherited protein in the oocyte. loss of maternal Ezh2 has a long-term effect causing severe growth retardation of neonates despite 'rescue' through embryonic transcription from the paternal allele (following depletion of maternal inheritance of Exh2). Ezh2 has significant and diverse roles during early development, as well as during the …			y	Weaver syndrome	277590	AD		Mitchell, PMID: 3504785
GABRB3	GAMMA-AMINOBUTYRIC ACID RECEPTOR, BETA-3								y	Developmental and epileptic encephalopathy 43	617113	AD		Musfee, PMID: 35345810
IGF2BP2	Insulin like growth factor 2 mRNA binding protein 2								y					Mitchell, PMID: 3504785
KDM1A (partial loss - Wasson 2016 - Perinatal mortaility consistent with "more subtle developmental defects")	Lysine demethylase 1A						Perinatal mortaility consistent with "more subtle developmental defects"							Mitchell, PMID: 3504785
KDM1B	Lysine demethylase 1B						placental defects; growth abn; NTDs, pericadial edema							Mitchell, PMID: 3504785
KDM4A	Lysine demethylase 4a								y					Mitchell, PMID: 3504785
KHDC3L	KH domain containing 3 like		y		HM, EEA, RPL			y	y					Mitchell, PMID: 3504785
KMT2D	Lysine methyltransferase 2D								y					Mitchell, PMID: 3504785
NLRP2	NLR family pyrin domain containing 2		y		EEA, MLID, NL, RPL		craniofacial and skeletal abn; missing/abnormal sized eyes; micrognatia; growth restriction	y						Mitchell, PMID: 3504785
NLRP4	NLR Family Pyrin Domain Containing 4		y											Mitchell, PMID: 3504785
NLRP5	NLR family pyrin domain containing 5		y		EEA, MLID; NL, RPL			y						Mitchell, PMID: 3504785
NLRP7	NLR family pyrin domain containing 7							y						Mitchell, PMID: 3504785
NLRP9	NLR family pyrin domain containing 9		y											Mitchell, PMID: 3504785
OOEP	Oocyte expressed protein		y					y						Mitchell, PMID: 3504785
PADI6	Petidyl arginine deiminase 6		y		EEA, HM, MLID, NL, RPL, ZCF			y						Mitchell, PMID: 3504785
PATL2	PAT1 Homolog 2				EEA, FF, OMA									Mitchell, PMID: 3504785
PUM1	Pumilio RNA binding family member 1								y					Mitchell, PMID: 3504785
RNF2	Ring finger protein 2								y					Mitchell, PMID: 3504785
SMARCA4	SWI/SNF related, matrix associated, actin dependent regulator of chromatin, subfamily A, member 4								y	COFFIN-SIRIS SYNDROME 4 / rhabdoid tumor predisposition syndrome-2 (RTPS2)	614609 / 613325	AD / AD		Mitchell, PMID: 3504785
SORCS3	SORTILIN-RELATED VPS10 DOMAIN-CONTAINING RECEPTOR 3								y					Musfee, PMID: 35345810
SPRED3	SPROUTY-RELATED EVH1 DOMAIN-CONTAINING PROTEIN 3								y					Musfee, PMID: 35345810
TET3	Tet methylcytosine dioxgenase 3						various multi-organ abnormalies							Mitchell, PMID: 3504785
TLE6	TLE family member 6		y		EEA, FF									Mitchell, PMID: 3504785
TRIM28	Tripartite motif containing 28						growth restriction; edema; craniofacial malf.; hemorrhage; anopthalmia							Mitchell, PMID: 3504785
TRIP13	Thyroid hormone receptor interactor 13				OMA, ZCF				y					Mitchell, PMID: 3504785
TUBB8	Tubulin beta 8 class VIII				EEA, IF, OMA, ZCF									Mitchell, PMID: 3504785
UHRF1	Ubiquitin like with PHD and ring finger domains 1							y						Mitchell, PMID: 3504785
ZAR1	Zygote arrest 1							y						Mitchell, PMID: 3504785
ZBED3	Zinc finger BED-type containing 3		y											Mitchell, PMID: 3504785
ZFP57	ZFP57 zinc finger protein						heart defects	y						Mitchell, PMID: 3504785
GJA4	gap junction protein, alpha 4													Condic, PMID: 26892267
